# Supplementary material for: Crystal structure of 2,9-diphenyl-17λ6-thia­tetra­cyclo­[8.7.0.03,8.011,16]hepta­deca-1(10),2,4,6,8,11(16),12,14-octa­ene-17,17-dione
Source: Acta Crystallogr Sect E Struct Rep Online. 2014 Aug 16;70(Pt 9):o1013–4. doi: 10.1107/S1600536814017838 (PMC4186134; doi:10.1107/S1600536814017838)
Supplement: Supplementary file 1 [file e-70-o1013-sup1.cif]

##############################################################################
#                                                                            #
# This CIF contains the data in a paper accepted for publication in          #
# Acta Crystallographica Section E. It conforms to the requirements of       #
# Notes for Authors for Acta Crystallographica Section E, and has been       #
# peer reviewed under the auspices of the IUCr Commission on Journals.       #
#                                                                            #
# Full details of the Crystallographic Information File format               #
# are given in the paper "The Crystallographic Information File (CIF):       #
# a New Standard Archive File for Crystallography" by S. R. Hall, F. H.      #
# Allen and I. D. Brown [Acta Cryst. (1991), A47, 655-685].                  #
#                                                                            #
# The current version of the core CIF dictionary is obtainable from          #
# ftp://ftp.iucr.org/pub/cif_core.dic.                                       #
#                                                                            #
# Software is freely available for graphical display of the structure(s)     #
# in this CIF. For information consult the CIF software page                 #
# http://www.iucr.org/resources/cif/software.                                #
#                                                                            #
# This file may be used for bona fide research purposes within the           #
# scientific community so long as proper attribution is given to the journal # 
# article from which it was obtained.                                        #
#                                                                            #
##############################################################################
data_I
_database_code_depnum_ccdc_archive 'CCDC 1017690'
_audit_creation_method     SHELXL-97
_chemical_name_systematic
;\
2,9-Diphenyl-17\l^6^-thiatetracyclo[8.7.0.0^3,8^.0^11,16^]heptadeca-\
1(10),2,4,6,8,11(16),12,14-octaene-17,17-dione
;
_chemical_name_common     ?
_chemical_formula_moiety     'C28 H18 O2 S'
_chemical_formula_sum     'C28 H18 O2 S'
_chemical_formula_iupac     'C28 H18 O2 S'
_chemical_formula_weight     418.48
_chemical_melting_point     ?
_symmetry_cell_setting     monoclinic
_symmetry_space_group_name_H-M     'P 21/n'
_symmetry_space_group_name_Hall     '-P 2yn'
loop_
    _symmetry_equiv_pos_as_xyz
    'x, y, z'
    '-x+1/2, y+1/2, -z+1/2'
    '-x, -y, -z'
    'x-1/2, -y-1/2, z-1/2'
_cell_length_a     9.9374(2)
_cell_length_b     16.1534(4)
_cell_length_c     13.0530(3)
_cell_angle_alpha     90.00
_cell_angle_beta     100.3080(10)
_cell_angle_gamma     90.00
_cell_volume     2061.49(8)
_cell_formula_units_Z     4
_cell_measurement_reflns_used     3633
_cell_measurement_theta_min     2.03
_cell_measurement_theta_max     25.00
_cell_measurement_temperature     296(2)
_exptl_crystal_description     block
_exptl_crystal_colour     colourless
_exptl_crystal_size_max     0.35
_exptl_crystal_size_mid     0.30
_exptl_crystal_size_min     0.25
_exptl_crystal_density_diffrn     1.348
_exptl_crystal_density_meas     ?
_exptl_crystal_density_method     'not measured'
_exptl_crystal_F_000     872
_exptl_absorpt_coefficient_mu     0.180
_exptl_absorpt_correction_type     multi-scan
_exptl_absorpt_process_details     '(SADABS; Bruker, 2008)'
_exptl_absorpt_correction_T_min     0.939
_exptl_absorpt_correction_T_max     0.956
_exptl_special_details     ?
_diffrn_ambient_temperature     296(2)
_diffrn_radiation_type     MoK\a
_diffrn_radiation_wavelength     0.71073
_diffrn_radiation_source     'fine-focus sealed tube'
_diffrn_radiation_monochromator     graphite
_diffrn_measurement_device_type     'Bruker Kappa APEXII CCD'
_diffrn_measurement_method     '\w &\f scans'
_diffrn_detector_area_resol_mean     ?
_diffrn_reflns_number     20049
_diffrn_reflns_av_R_equivalents     0.0246
_diffrn_reflns_av_sigmaI/netI     0.0179
_diffrn_reflns_theta_min     2.03
_diffrn_reflns_theta_max     25.00
_diffrn_reflns_theta_full     25.00
_diffrn_measured_fraction_theta_max     1.000
_diffrn_measured_fraction_theta_full     1.000
_diffrn_reflns_limit_h_min     -11
_diffrn_reflns_limit_h_max     11
_diffrn_reflns_limit_k_min     -19
_diffrn_reflns_limit_k_max     18
_diffrn_reflns_limit_l_min     -12
_diffrn_reflns_limit_l_max     15
_diffrn_standards_number     ?
_diffrn_standards_interval_count     ?
_diffrn_standards_interval_time     ?
_diffrn_standards_decay_%     ?
_refine_special_details
;
Refinement of <i>F</i>^2^ against ALL reflections. The weighted <i>R</i>-factor
<i>wR</i> and goodness of fit <i>S</i> are based on <i>F</i>^2^, conventional
<i>R</i>-factors <i>R</i> are based on <i>F</i>, with <i>F</i> set to zero for
negative <i>F</i>^2^. The threshold expression of <i>F</i>^2^ >
\s(<i>F</i>^2^) is used only for calculating <i>R</i>-factors(gt) <i>etc</i>.
and is not relevant to the choice of reflections for refinement.
<i>R</i>-factors based on <i>F</i>^2^ are statistically about twice as large
as those based on <i>F</i>, and <i>R</i>-factors based on ALL data will be
even larger.
;
_reflns_number_total     3633
_reflns_number_gt     3065
_reflns_threshold_expression     I>2sigma(I)
_refine_ls_structure_factor_coef     Fsqd
_refine_ls_matrix_type     full
_refine_ls_R_factor_all     0.0439
_refine_ls_R_factor_gt     0.0353
_refine_ls_wR_factor_gt     0.0963
_refine_ls_wR_factor_ref     0.1044
_refine_ls_goodness_of_fit_ref     1.031
_refine_ls_restrained_S_all     1.031
_refine_ls_number_reflns     3633
_refine_ls_number_parameters     280
_refine_ls_number_restraints     0
_refine_ls_hydrogen_treatment     constr
_refine_ls_weighting_scheme     calc
_refine_ls_weighting_details
         'calc w=1/[\s^2^(Fo^2^)+(0.0532P)^2^+0.7982P] where P=(Fo^2^+2Fc^2^)/3'
_atom_sites_solution_hydrogens     geom
_atom_sites_solution_primary     direct
_atom_sites_solution_secondary     difmap
_refine_ls_shift/su_max     0.000
_refine_ls_shift/su_mean     0.000
_refine_diff_density_max     0.188
_refine_diff_density_min     -0.374
_refine_ls_extinction_method     none
_refine_ls_extinction_coef     ?
loop_
    _atom_type_symbol
    _atom_type_description
    _atom_type_scat_dispersion_real
    _atom_type_scat_dispersion_imag
    _atom_type_scat_source
    'C' 'C' 0.0033 0.0016
                         'International Tables Vol C Tables 4.2.6.8 and 6.1.1.4'
    'H' 'H' 0.0000 0.0000
                         'International Tables Vol C Tables 4.2.6.8 and 6.1.1.4'
    'O' 'O' 0.0106 0.0060
                         'International Tables Vol C Tables 4.2.6.8 and 6.1.1.4'
    'S' 'S' 0.1246 0.1234
                         'International Tables Vol C Tables 4.2.6.8 and 6.1.1.4'
_computing_data_collection     'APEX2 (Bruker, 2008)'
_computing_cell_refinement     'SAINT (Bruker, 2008)'
_computing_data_reduction     'SAINT (Bruker, 2008)'
_computing_structure_solution     'SHELXS97 (Sheldrick, 2008)'
_computing_structure_refinement     'SHELXL97 (Sheldrick, 2008)'
_computing_molecular_graphics
 'ORTEP-3 for Windows (Farrugia, 2012) and Mercury (Macrae <i>et al.</i>, 2008)'
_computing_publication_material
                            'SHELXL97 (Sheldrick, 2008) and PLATON (Spek, 2009)'
loop_
    _atom_site_type_symbol
    _atom_site_label
    _atom_site_fract_x
    _atom_site_fract_y
    _atom_site_fract_z
    _atom_site_U_iso_or_equiv
    _atom_site_adp_type
    _atom_site_calc_flag
    _atom_site_refinement_flags
    _atom_site_occupancy
    _atom_site_symmetry_multiplicity
    _atom_site_disorder_assembly
    _atom_site_disorder_group
    C C6 -0.26997(16) 0.07715(10) 0.66155(13) 0.0354(4) Uani d . 1 1 . .
    C C5 -0.40842(18) 0.06567(11) 0.67099(15) 0.0431(4) Uani d . 1 1 . .
    H H5 -0.4759 0.0966 0.6293 0.052 Uiso calc R 1 1 . .
    C C4 -0.44474(19) 0.01051(12) 0.73960(16) 0.0503(5) Uani d . 1 1 . .
    H H4 -0.5365 0.0035 0.7438 0.060 Uiso calc R 1 1 . .
    C C3 -0.3452(2) -0.03577(13) 0.80382(16) 0.0531(5) Uani d . 1 1 . .
    H H3 -0.3707 -0.0726 0.8516 0.064 Uiso calc R 1 1 . .
    C C2 -0.21072(19) -0.02726(12) 0.79697(15) 0.0469(5) Uani d . 1 1 . .
    H H2 -0.1453 -0.0583 0.8405 0.056 Uiso calc R 1 1 . .
    C C1 -0.16908(17) 0.02787(10) 0.72497(13) 0.0360(4) Uani d . 1 1 . .
    C C10 -0.02927(16) 0.03449(10) 0.71348(13) 0.0343(4) Uani d . 1 1 . .
    C C9 0.00034(16) 0.09000(10) 0.64220(13) 0.0330(4) Uani d . 1 1 . .
    C C8 -0.09702(16) 0.14233(10) 0.58096(13) 0.0336(4) Uani d . 1 1 . .
    C C7 -0.23185(16) 0.13559(10) 0.59007(13) 0.0346(4) Uani d . 1 1 . .
    C C23 -0.03343(16) 0.19479(10) 0.50926(13) 0.0355(4) Uani d . 1 1 . .
    C C24 -0.08844(18) 0.25867(11) 0.44312(15) 0.0426(4) Uani d . 1 1 . .
    H H24 -0.1782 0.2757 0.4413 0.051 Uiso calc R 1 1 . .
    C C25 -0.00898(19) 0.29658(12) 0.38026(15) 0.0496(5) Uani d . 1 1 . .
    H H25 -0.0464 0.3392 0.3363 0.059 Uiso calc R 1 1 . .
    C C26 0.1245(2) 0.27299(13) 0.38098(16) 0.0523(5) Uani d . 1 1 . .
    H H26 0.1752 0.2986 0.3366 0.063 Uiso calc R 1 1 . .
    C C27 0.18264(19) 0.21142(12) 0.44754(15) 0.0475(5) Uani d . 1 1 . .
    H H27 0.2730 0.1954 0.4499 0.057 Uiso calc R 1 1 . .
    C C28 0.10299(17) 0.17445(10) 0.51034(13) 0.0375(4) Uani d . 1 1 . .
    C C17 -0.33828(16) 0.18539(10) 0.52159(14) 0.0364(4) Uani d . 1 1 . .
    C C18 -0.37945(19) 0.16206(12) 0.41930(15) 0.0483(5) Uani d . 1 1 . .
    H H18 -0.3481 0.1126 0.3956 0.058 Uiso calc R 1 1 . .
    C C19 -0.4673(2) 0.21199(14) 0.35178(17) 0.0564(5) Uani d . 1 1 . .
    H H19 -0.4944 0.1964 0.2826 0.068 Uiso calc R 1 1 . .
    C C20 -0.51450(19) 0.28448(13) 0.38694(18) 0.0554(6) Uani d . 1 1 . .
    H H20 -0.5713 0.3188 0.3410 0.066 Uiso calc R 1 1 . .
    C C21 -0.4783(2) 0.30639(12) 0.48907(19) 0.0554(5) Uani d . 1 1 . .
    H H21 -0.5131 0.3547 0.5130 0.067 Uiso calc R 1 1 . .
    C C22 -0.39036(19) 0.25723(11) 0.55713(16) 0.0476(5) Uani d . 1 1 . .
    H H22 -0.3661 0.2724 0.6267 0.057 Uiso calc R 1 1 . .
    C C11 0.08060(17) -0.01687(10) 0.77541(13) 0.0366(4) Uani d . 1 1 . .
    C C12 0.1770(2) 0.01822(13) 0.85221(16) 0.0524(5) Uani d . 1 1 . .
    H H12 0.1713 0.0741 0.8680 0.063 Uiso calc R 1 1 . .
    C C13 0.2822(2) -0.02950(15) 0.90583(17) 0.0627(6) Uani d . 1 1 . .
    H H13 0.3465 -0.0057 0.9581 0.075 Uiso calc R 1 1 . .
    C C14 0.2921(2) -0.11145(14) 0.88242(17) 0.0571(6) Uani d . 1 1 . .
    H H14 0.3641 -0.1430 0.9176 0.069 Uiso calc R 1 1 . .
    C C15 0.1967(2) -0.14668(13) 0.80765(17) 0.0576(5) Uani d . 1 1 . .
    H H15 0.2029 -0.2026 0.7924 0.069 Uiso calc R 1 1 . .
    C C16 0.0908(2) -0.10002(11) 0.75434(15) 0.0486(5) Uani d . 1 1 . .
    H H16 0.0256 -0.1249 0.7036 0.058 Uiso calc R 1 1 . .
    O O1 0.20172(14) 0.02549(8) 0.56085(12) 0.0578(4) Uani d . 1 1 . .
    O O2 0.26058(13) 0.13802(9) 0.68509(11) 0.0551(4) Uani d . 1 1 . .
    S S1 0.16252(4) 0.10036(3) 0.60531(3) 0.03783(15) Uani d . 1 1 . .
loop_
    _atom_site_aniso_label
    _atom_site_aniso_U_11
    _atom_site_aniso_U_22
    _atom_site_aniso_U_33
    _atom_site_aniso_U_12
    _atom_site_aniso_U_13
    _atom_site_aniso_U_23
    C6 0.0343(9) 0.0325(9) 0.0384(9) 0.0002(7) 0.0037(7) -0.0059(7)
    C5 0.0354(9) 0.0425(10) 0.0507(11) 0.0013(7) 0.0057(8) -0.0015(8)
    C4 0.0395(10) 0.0527(12) 0.0608(13) -0.0059(9) 0.0150(9) -0.0015(10)
    C3 0.0544(12) 0.0528(12) 0.0547(12) -0.0086(9) 0.0166(9) 0.0076(10)
    C2 0.0477(11) 0.0457(11) 0.0463(11) 0.0000(8) 0.0058(8) 0.0080(8)
    C1 0.0375(9) 0.0323(9) 0.0371(9) -0.0013(7) 0.0037(7) -0.0033(7)
    C10 0.0363(9) 0.0291(8) 0.0351(9) 0.0013(7) -0.0004(7) -0.0037(7)
    C9 0.0288(8) 0.0296(8) 0.0381(9) 0.0009(6) -0.0007(7) -0.0039(7)
    C8 0.0324(8) 0.0290(8) 0.0369(9) 0.0001(6) -0.0007(7) -0.0019(7)
    C7 0.0324(8) 0.0301(8) 0.0396(9) 0.0019(6) 0.0015(7) -0.0032(7)
    C23 0.0332(8) 0.0330(9) 0.0373(9) -0.0043(7) -0.0017(7) -0.0012(7)
    C24 0.0350(9) 0.0410(10) 0.0476(11) -0.0008(7) -0.0040(8) 0.0070(8)
    C25 0.0470(11) 0.0491(11) 0.0470(11) -0.0090(9) -0.0068(8) 0.0141(9)
    C26 0.0467(11) 0.0619(13) 0.0470(11) -0.0135(9) 0.0050(9) 0.0118(10)
    C27 0.0347(9) 0.0567(12) 0.0500(11) -0.0051(8) 0.0045(8) 0.0036(9)
    C28 0.0321(8) 0.0369(9) 0.0408(9) -0.0017(7) -0.0006(7) -0.0002(7)
    C17 0.0273(8) 0.0353(9) 0.0455(10) 0.0001(7) 0.0038(7) 0.0028(7)
    C18 0.0424(10) 0.0459(11) 0.0522(11) 0.0025(8) -0.0033(8) -0.0029(9)
    C19 0.0469(11) 0.0651(14) 0.0508(12) -0.0025(10) -0.0084(9) 0.0072(10)
    C20 0.0326(9) 0.0564(13) 0.0741(15) 0.0018(9) 0.0014(9) 0.0286(11)
    C21 0.0468(11) 0.0418(11) 0.0793(16) 0.0133(9) 0.0156(11) 0.0111(10)
    C22 0.0469(10) 0.0428(10) 0.0529(11) 0.0088(8) 0.0089(9) 0.0015(9)
    C11 0.0364(9) 0.0376(9) 0.0347(9) 0.0028(7) 0.0033(7) 0.0029(7)
    C12 0.0519(11) 0.0480(11) 0.0516(12) 0.0074(9) -0.0059(9) -0.0071(9)
    C13 0.0525(12) 0.0790(16) 0.0482(12) 0.0062(11) -0.0135(9) -0.0003(11)
    C14 0.0526(12) 0.0646(14) 0.0529(12) 0.0204(10) 0.0063(10) 0.0227(10)
    C15 0.0672(13) 0.0408(11) 0.0621(13) 0.0151(10) 0.0041(11) 0.0079(10)
    C16 0.0552(11) 0.0370(10) 0.0494(11) 0.0054(8) -0.0021(9) 0.0003(8)
    O1 0.0578(8) 0.0451(8) 0.0747(10) 0.0154(6) 0.0230(7) 0.0007(7)
    O2 0.0373(7) 0.0612(9) 0.0589(9) -0.0107(6) -0.0131(6) 0.0106(7)
    S1 0.0283(2) 0.0368(3) 0.0463(3) 0.00192(16) 0.00104(18) 0.00276(18)
_geom_special_details
;
All e.s.d.'s (except the e.s.d. in the dihedral angle between two l.s. planes)
are estimated using the full covariance matrix. The cell e.s.d.'s are taken
into account individually in the estimation of e.s.d.'s in distances, angles
and torsion angles; correlations between e.s.d.'s in cell parameters are only
used when they are defined by crystal symmetry. An approximate (isotropic)
treatment of cell e.s.d.'s is used for estimating e.s.d.'s involving l.s.
planes.
;
loop_
    _geom_bond_atom_site_label_1
    _geom_bond_atom_site_label_2
    _geom_bond_site_symmetry_2
    _geom_bond_distance
    _geom_bond_publ_flag
    C6 C5 . 1.415(2) ?
    C6 C1 . 1.424(2) ?
    C6 C7 . 1.425(2) ?
    C5 C4 . 1.357(3) ?
    C5 H5 . 0.9300 ?
    C4 C3 . 1.394(3) ?
    C4 H4 . 0.9300 ?
    C3 C2 . 1.362(3) ?
    C3 H3 . 0.9300 ?
    C2 C1 . 1.410(3) ?
    C2 H2 . 0.9300 ?
    C1 C10 . 1.428(2) ?
    C10 C9 . 1.362(2) ?
    C10 C11 . 1.489(2) ?
    C9 C8 . 1.419(2) ?
    C9 S1 . 1.7707(17) ?
    C8 C7 . 1.370(2) ?
    C8 C23 . 1.485(2) ?
    C7 C17 . 1.492(2) ?
    C23 C28 . 1.393(2) ?
    C23 C24 . 1.393(2) ?
    C24 C25 . 1.380(3) ?
    C24 H24 . 0.9300 ?
    C25 C26 . 1.379(3) ?
    C25 H25 . 0.9300 ?
    C26 C27 . 1.378(3) ?
    C26 H26 . 0.9300 ?
    C27 C28 . 1.374(3) ?
    C27 H27 . 0.9300 ?
    C28 S1 . 1.7483(17) ?
    C17 C18 . 1.377(3) ?
    C17 C22 . 1.384(2) ?
    C18 C19 . 1.384(3) ?
    C18 H18 . 0.9300 ?
    C19 C20 . 1.371(3) ?
    C19 H19 . 0.9300 ?
    C20 C21 . 1.364(3) ?
    C20 H20 . 0.9300 ?
    C21 C22 . 1.381(3) ?
    C21 H21 . 0.9300 ?
    C22 H22 . 0.9300 ?
    C11 C12 . 1.379(2) ?
    C11 C16 . 1.379(2) ?
    C12 C13 . 1.384(3) ?
    C12 H12 . 0.9300 ?
    C13 C14 . 1.366(3) ?
    C13 H13 . 0.9300 ?
    C14 C15 . 1.358(3) ?
    C14 H14 . 0.9300 ?
    C15 C16 . 1.377(3) ?
    C15 H15 . 0.9300 ?
    C16 H16 . 0.9300 ?
    O1 S1 . 1.4255(14) ?
    O2 S1 . 1.4286(13) ?
loop_
    _geom_angle_atom_site_label_1
    _geom_angle_atom_site_label_2
    _geom_angle_atom_site_label_3
    _geom_angle_site_symmetry_1
    _geom_angle_site_symmetry_3
    _geom_angle
    _geom_angle_publ_flag
    C5 C6 C1 . . 118.07(16) ?
    C5 C6 C7 . . 121.34(15) ?
    C1 C6 C7 . . 120.59(15) ?
    C4 C5 C6 . . 121.39(17) ?
    C4 C5 H5 . . 119.3 ?
    C6 C5 H5 . . 119.3 ?
    C5 C4 C3 . . 120.33(17) ?
    C5 C4 H4 . . 119.8 ?
    C3 C4 H4 . . 119.8 ?
    C2 C3 C4 . . 120.35(18) ?
    C2 C3 H3 . . 119.8 ?
    C4 C3 H3 . . 119.8 ?
    C3 C2 C1 . . 121.07(17) ?
    C3 C2 H2 . . 119.5 ?
    C1 C2 H2 . . 119.5 ?
    C2 C1 C6 . . 118.73(16) ?
    C2 C1 C10 . . 121.64(15) ?
    C6 C1 C10 . . 119.62(15) ?
    C9 C10 C1 . . 117.02(15) ?
    C9 C10 C11 . . 120.71(15) ?
    C1 C10 C11 . . 122.27(15) ?
    C10 C9 C8 . . 124.64(15) ?
    C10 C9 S1 . . 124.51(12) ?
    C8 C9 S1 . . 110.65(12) ?
    C7 C8 C9 . . 118.85(15) ?
    C7 C8 C23 . . 129.27(14) ?
    C9 C8 C23 . . 111.77(14) ?
    C8 C7 C6 . . 119.20(14) ?
    C8 C7 C17 . . 120.29(15) ?
    C6 C7 C17 . . 120.42(14) ?
    C28 C23 C24 . . 117.03(16) ?
    C28 C23 C8 . . 112.47(14) ?
    C24 C23 C8 . . 130.50(15) ?
    C25 C24 C23 . . 119.64(17) ?
    C25 C24 H24 . . 120.2 ?
    C23 C24 H24 . . 120.2 ?
    C26 C25 C24 . . 121.72(18) ?
    C26 C25 H25 . . 119.1 ?
    C24 C25 H25 . . 119.1 ?
    C27 C26 C25 . . 119.87(18) ?
    C27 C26 H26 . . 120.1 ?
    C25 C26 H26 . . 120.1 ?
    C28 C27 C26 . . 117.96(17) ?
    C28 C27 H27 . . 121.0 ?
    C26 C27 H27 . . 121.0 ?
    C27 C28 C23 . . 123.72(17) ?
    C27 C28 S1 . . 124.24(14) ?
    C23 C28 S1 . . 111.96(13) ?
    C18 C17 C22 . . 119.37(16) ?
    C18 C17 C7 . . 119.27(16) ?
    C22 C17 C7 . . 121.25(16) ?
    C17 C18 C19 . . 120.14(19) ?
    C17 C18 H18 . . 119.9 ?
    C19 C18 H18 . . 119.9 ?
    C20 C19 C18 . . 120.0(2) ?
    C20 C19 H19 . . 120.0 ?
    C18 C19 H19 . . 120.0 ?
    C21 C20 C19 . . 120.19(18) ?
    C21 C20 H20 . . 119.9 ?
    C19 C20 H20 . . 119.9 ?
    C20 C21 C22 . . 120.37(19) ?
    C20 C21 H21 . . 119.8 ?
    C22 C21 H21 . . 119.8 ?
    C17 C22 C21 . . 119.88(19) ?
    C17 C22 H22 . . 120.1 ?
    C21 C22 H22 . . 120.1 ?
    C12 C11 C16 . . 118.64(16) ?
    C12 C11 C10 . . 120.81(16) ?
    C16 C11 C10 . . 120.51(15) ?
    C11 C12 C13 . . 120.17(19) ?
    C11 C12 H12 . . 119.9 ?
    C13 C12 H12 . . 119.9 ?
    C14 C13 C12 . . 120.31(19) ?
    C14 C13 H13 . . 119.8 ?
    C12 C13 H13 . . 119.8 ?
    C15 C14 C13 . . 119.86(18) ?
    C15 C14 H14 . . 120.1 ?
    C13 C14 H14 . . 120.1 ?
    C14 C15 C16 . . 120.38(19) ?
    C14 C15 H15 . . 119.8 ?
    C16 C15 H15 . . 119.8 ?
    C15 C16 C11 . . 120.61(18) ?
    C15 C16 H16 . . 119.7 ?
    C11 C16 H16 . . 119.7 ?
    O1 S1 O2 . . 117.23(9) ?
    O1 S1 C28 . . 112.00(9) ?
    O2 S1 C28 . . 108.99(8) ?
    O1 S1 C9 . . 111.03(8) ?
    O2 S1 C9 . . 112.16(8) ?
    C28 S1 C9 . . 92.78(8) ?
loop_
    _geom_torsion_atom_site_label_1
    _geom_torsion_atom_site_label_2
    _geom_torsion_atom_site_label_3
    _geom_torsion_atom_site_label_4
    _geom_torsion_site_symmetry_1
    _geom_torsion_site_symmetry_2
    _geom_torsion_site_symmetry_3
    _geom_torsion_site_symmetry_4
    _geom_torsion
    _geom_torsion_publ_flag
    C1 C6 C5 C4 . . . . 1.2(3) ?
    C7 C6 C5 C4 . . . . -179.48(17) ?
    C6 C5 C4 C3 . . . . 0.8(3) ?
    C5 C4 C3 C2 . . . . -1.3(3) ?
    C4 C3 C2 C1 . . . . -0.3(3) ?
    C3 C2 C1 C6 . . . . 2.2(3) ?
    C3 C2 C1 C10 . . . . -176.95(17) ?
    C5 C6 C1 C2 . . . . -2.6(2) ?
    C7 C6 C1 C2 . . . . 178.01(16) ?
    C5 C6 C1 C10 . . . . 176.58(15) ?
    C7 C6 C1 C10 . . . . -2.8(2) ?
    C2 C1 C10 C9 . . . . -179.60(16) ?
    C6 C1 C10 C9 . . . . 1.2(2) ?
    C2 C1 C10 C11 . . . . 0.8(3) ?
    C6 C1 C10 C11 . . . . -178.36(15) ?
    C1 C10 C9 C8 . . . . 1.4(2) ?
    C11 C10 C9 C8 . . . . -178.99(15) ?
    C1 C10 C9 S1 . . . . -172.85(12) ?
    C11 C10 C9 S1 . . . . 6.7(2) ?
    C10 C9 C8 C7 . . . . -2.5(2) ?
    S1 C9 C8 C7 . . . . 172.46(12) ?
    C10 C9 C8 C23 . . . . -179.01(15) ?
    S1 C9 C8 C23 . . . . -4.05(17) ?
    C9 C8 C7 C6 . . . . 0.8(2) ?
    C23 C8 C7 C6 . . . . 176.63(15) ?
    C9 C8 C7 C17 . . . . -175.72(14) ?
    C23 C8 C7 C17 . . . . 0.1(3) ?
    C5 C6 C7 C8 . . . . -177.61(16) ?
    C1 C6 C7 C8 . . . . 1.7(2) ?
    C5 C6 C7 C17 . . . . -1.1(2) ?
    C1 C6 C7 C17 . . . . 178.25(15) ?
    C7 C8 C23 C28 . . . . -169.54(16) ?
    C9 C8 C23 C28 . . . . 6.5(2) ?
    C7 C8 C23 C24 . . . . 10.1(3) ?
    C9 C8 C23 C24 . . . . -173.88(17) ?
    C28 C23 C24 C25 . . . . 2.1(3) ?
    C8 C23 C24 C25 . . . . -177.52(17) ?
    C23 C24 C25 C26 . . . . -0.1(3) ?
    C24 C25 C26 C27 . . . . -1.6(3) ?
    C25 C26 C27 C28 . . . . 1.1(3) ?
    C26 C27 C28 C23 . . . . 1.1(3) ?
    C26 C27 C28 S1 . . . . -175.58(15) ?
    C24 C23 C28 C27 . . . . -2.6(3) ?
    C8 C23 C28 C27 . . . . 177.03(16) ?
    C24 C23 C28 S1 . . . . 174.37(13) ?
    C8 C23 C28 S1 . . . . -5.97(18) ?
    C8 C7 C17 C18 . . . . 75.9(2) ?
    C6 C7 C17 C18 . . . . -100.6(2) ?
    C8 C7 C17 C22 . . . . -100.2(2) ?
    C6 C7 C17 C22 . . . . 83.3(2) ?
    C22 C17 C18 C19 . . . . 2.9(3) ?
    C7 C17 C18 C19 . . . . -173.33(17) ?
    C17 C18 C19 C20 . . . . -0.6(3) ?
    C18 C19 C20 C21 . . . . -1.9(3) ?
    C19 C20 C21 C22 . . . . 2.1(3) ?
    C18 C17 C22 C21 . . . . -2.6(3) ?
    C7 C17 C22 C21 . . . . 173.46(17) ?
    C20 C21 C22 C17 . . . . 0.2(3) ?
    C9 C10 C11 C12 . . . . 70.8(2) ?
    C1 C10 C11 C12 . . . . -109.6(2) ?
    C9 C10 C11 C16 . . . . -106.7(2) ?
    C1 C10 C11 C16 . . . . 72.8(2) ?
    C16 C11 C12 C13 . . . . 0.6(3) ?
    C10 C11 C12 C13 . . . . -176.99(19) ?
    C11 C12 C13 C14 . . . . 0.6(3) ?
    C12 C13 C14 C15 . . . . -1.4(4) ?
    C13 C14 C15 C16 . . . . 0.8(3) ?
    C14 C15 C16 C11 . . . . 0.5(3) ?
    C12 C11 C16 C15 . . . . -1.2(3) ?
    C10 C11 C16 C15 . . . . 176.44(18) ?
    C27 C28 S1 O1 . . . . -65.86(18) ?
    C23 C28 S1 O1 . . . . 117.15(13) ?
    C27 C28 S1 O2 . . . . 65.52(18) ?
    C23 C28 S1 O2 . . . . -111.46(13) ?
    C27 C28 S1 C9 . . . . -179.89(17) ?
    C23 C28 S1 C9 . . . . 3.13(13) ?
    C10 C9 S1 O1 . . . . 60.76(16) ?
    C8 C9 S1 O1 . . . . -114.20(12) ?
    C10 C9 S1 O2 . . . . -72.55(16) ?
    C8 C9 S1 O2 . . . . 112.48(12) ?
    C10 C9 S1 C28 . . . . 175.63(15) ?
    C8 C9 S1 C28 . . . . 0.66(12) ?
loop_
    _geom_hbond_atom_site_label_D
    _geom_hbond_atom_site_label_H
    _geom_hbond_atom_site_label_A
    _geom_hbond_site_symmetry_A
    _geom_hbond_distance_DH
    _geom_hbond_distance_HA
    _geom_hbond_distance_DA
    _geom_hbond_angle_DHA
    C25 H25 O2 4_565 0.93 2.52 3.281(2) 139
    C14 H14 Cg1 2_546 0.93 2.71 3.537(2) 149
    C16 H16 Cg1 3_556 0.93 2.63 3.481(2) 151
    C20 H20 Cg2 4_454 0.93 2.89 3.736(2) 152
    C24 H24 Cg3 1_555 0.93 2.60 3.426(2) 148
_iucr_refine_instructions_details
;
TITL NARAYANANKSPN14 in P2(1)/n
CELL  0.71073   9.9374  16.1534  13.0530   90.000  100.308   90.000
ZERR     4.00   0.0002   0.0004   0.0003    0.000    0.001    0.000
LATT   1
SYMM  1/2 - X, 1/2 + Y, 1/2 - Z
SFAC  C    H    O    S
UNIT  112  72   8    4
MERG   2
FMAP   2
PLAN   20
OMIT -2 50
ACTA
BOND   $H
CONF
EQIV   $1 x-1/2,-y+1/2,+z-1/2
HTAB   C25 O2_$1
L.S.  10
WGHT    0.053200    0.798200
FVAR       0.42920
C6    1   -0.269966    0.077154    0.661550    11.00000    0.03434    0.03246 =
         0.03837   -0.00588    0.00373    0.00020
C5    1   -0.408423    0.065675    0.670986    11.00000    0.03543    0.04252 =
         0.05068   -0.00155    0.00566    0.00132
AFIX  43
H5    2   -0.475937    0.096583    0.629294    11.00000   -1.20000
AFIX   0
C4    1   -0.444736    0.010511    0.739599    11.00000    0.03949    0.05274 =
         0.06077   -0.00151    0.01502   -0.00586
AFIX  43
H4    2   -0.536492    0.003548    0.743791    11.00000   -1.20000
AFIX   0
C3    1   -0.345185   -0.035769    0.803824    11.00000    0.05437    0.05278 =
         0.05470    0.00761    0.01660   -0.00855
AFIX  43
H3    2   -0.370722   -0.072645    0.851606    11.00000   -1.20000
AFIX   0
C2    1   -0.210720   -0.027264    0.796965    11.00000    0.04769    0.04569 =
         0.04627    0.00803    0.00580    0.00000
AFIX  43
H2    2   -0.145324   -0.058337    0.840490    11.00000   -1.20000
AFIX   0
C1    1   -0.169078    0.027872    0.724967    11.00000    0.03753    0.03233 =
         0.03712   -0.00328    0.00372   -0.00131
C10   1   -0.029266    0.034493    0.713485    11.00000    0.03632    0.02915 =
         0.03506   -0.00373   -0.00035    0.00129
C9    1    0.000340    0.090002    0.642205    11.00000    0.02882    0.02961 =
         0.03809   -0.00388   -0.00073    0.00088
C8    1   -0.097023    0.142333    0.580962    11.00000    0.03237    0.02899 =
         0.03690   -0.00186   -0.00068    0.00010
C7    1   -0.231854    0.135587    0.590068    11.00000    0.03243    0.03007 =
         0.03956   -0.00320    0.00146    0.00195
C23   1   -0.033433    0.194794    0.509261    11.00000    0.03317    0.03298 =
         0.03731   -0.00119   -0.00169   -0.00433
C24   1   -0.088439    0.258674    0.443118    11.00000    0.03497    0.04096 =
         0.04764    0.00703   -0.00401   -0.00079
AFIX  43
H24   2   -0.178238    0.275681    0.441334    11.00000   -1.20000
AFIX   0
C25   1   -0.008979    0.296579    0.380262    11.00000    0.04705    0.04909 =
         0.04697    0.01408   -0.00681   -0.00903
AFIX  43
H25   2   -0.046445    0.339153    0.336262    11.00000   -1.20000
AFIX   0
C26   1    0.124527    0.272991    0.380977    11.00000    0.04674    0.06193 =
         0.04700    0.01178    0.00505   -0.01349
AFIX  43
H26   2    0.175249    0.298592    0.336613    11.00000   -1.20000
AFIX   0
C27   1    0.182641    0.211421    0.447539    11.00000    0.03471    0.05672 =
         0.05002    0.00361    0.00450   -0.00514
AFIX  43
H27   2    0.273021    0.195378    0.449889    11.00000   -1.20000
AFIX   0
C28   1    0.102987    0.174450    0.510338    11.00000    0.03215    0.03685 =
         0.04077   -0.00018   -0.00059   -0.00170
C17   1   -0.338279    0.185394    0.521592    11.00000    0.02725    0.03527 =
         0.04553    0.00279    0.00376    0.00011
C18   1   -0.379452    0.162056    0.419300    11.00000    0.04244    0.04592 =
         0.05215   -0.00294   -0.00328    0.00255
AFIX  43
H18   2   -0.348128    0.112631    0.395557    11.00000   -1.20000
AFIX   0
C19   1   -0.467325    0.211995    0.351784    11.00000    0.04692    0.06507 =
         0.05083    0.00724   -0.00841   -0.00250
AFIX  43
H19   2   -0.494364    0.196382    0.282581    11.00000   -1.20000
AFIX   0
C20   1   -0.514495    0.284479    0.386944    11.00000    0.03260    0.05640 =
         0.07412    0.02860    0.00141    0.00179
AFIX  43
H20   2   -0.571345    0.318823    0.341032    11.00000   -1.20000
AFIX   0
C21   1   -0.478303    0.306391    0.489073    11.00000    0.04676    0.04175 =
         0.07933    0.01107    0.01557    0.01331
AFIX  43
H21   2   -0.513063    0.354720    0.512996    11.00000   -1.20000
AFIX   0
C22   1   -0.390356    0.257226    0.557133    11.00000    0.04694    0.04279 =
         0.05294    0.00155    0.00885    0.00875
AFIX  43
H22   2   -0.366149    0.272351    0.626742    11.00000   -1.20000
AFIX   0
C11   1    0.080603   -0.016871    0.775412    11.00000    0.03639    0.03759 =
         0.03470    0.00289    0.00333    0.00279
C12   1    0.177011    0.018221    0.852213    11.00000    0.05193    0.04804 =
         0.05162   -0.00715   -0.00588    0.00745
AFIX  43
H12   2    0.171331    0.074106    0.868033    11.00000   -1.20000
AFIX   0
C13   1    0.282229   -0.029498    0.905835    11.00000    0.05250    0.07902 =
         0.04824   -0.00033   -0.01348    0.00620
AFIX  43
H13   2    0.346495   -0.005662    0.958053    11.00000   -1.20000
AFIX   0
C14   1    0.292128   -0.111446    0.882419    11.00000    0.05261    0.06462 =
         0.05287    0.02269    0.00629    0.02040
AFIX  43
H14   2    0.364058   -0.143041    0.917608    11.00000   -1.20000
AFIX   0
C15   1    0.196712   -0.146678    0.807650    11.00000    0.06725    0.04079 =
         0.06207    0.00792    0.00413    0.01507
AFIX  43
H15   2    0.202894   -0.202630    0.792355    11.00000   -1.20000
AFIX   0
C16   1    0.090835   -0.100024    0.754335    11.00000    0.05519    0.03702 =
         0.04942    0.00033   -0.00209    0.00545
AFIX  43
H16   2    0.025645   -0.124854    0.703647    11.00000   -1.20000
AFIX   0
O1    3    0.201725    0.025487    0.560852    11.00000    0.05781    0.04506 =
         0.07467    0.00068    0.02305    0.01544
O2    3    0.260577    0.138024    0.685090    11.00000    0.03725    0.06115 =
         0.05888    0.01062   -0.01313   -0.01072
S1    4    0.162525    0.100360    0.605308    11.00000    0.02833    0.03677 =
         0.04631    0.00276    0.00104    0.00192
HKLF 4
REM  NARAYANANKSPN14 in P2(1)/n
REM R1 =  0.0353 for   3065 Fo > 4sig(Fo)  and  0.0439 for all   3633 data
REM    280 parameters refined using      0 restraints
END
;
data_New_Global_Publ_Block
_journal_date_recd_electronic     2014-07-18
_journal_date_accepted     2014-08-02
_journal_name_full     'Acta Crystallographica, Section E'
_journal_year     2014
_journal_volume     70
_journal_issue      9
_journal_page_first     o1013
_journal_page_last     o1014
_journal_paper_category     HO
_journal_paper_doi     10.1107/S1600536814017838
_journal_coeditor_code     SU2758
_publ_contact_author_name     'K. Sethusankar'
_publ_contact_author_address
;
Department of Physics
RKM Vivekananda College (Autonomous)
Chennai 600 004
India
;
_publ_contact_author_email     'ksethusankar@yahoo.co.in'
_publ_contact_author_fax     '044 091 2499 3057'
_publ_contact_author_phone     '044 091 24484170'
_publ_section_title
;\
Crystal structure of
2,9-diphenyl-17\l^6^-thiatetracyclo[8.7.0.0^3,8^.0^11,16^]heptadeca-1(10),2,\
4,6,8,11(16),12,14-octaene-17,17-dione
;
loop_
    _publ_author_name
    _publ_author_footnote
    _publ_author_address
    'Gopinath, S.' .
;
Department of Physics
RKM Vivekananda College (Autonomous)
Chennai 600 004
India
;
    'Narayanan, P.' .
;
Department of Physics
RKM Vivekananda College (Autonomous)
Chennai 600 004
India
;
    'Sethusankar, K.' .
;
Department of Physics
RKM Vivekananda College (Autonomous)
Chennai 600 004
India
;
    'Nandakumar, Meganathan' .
;
Department of Organic Chemistry
University of Madras
Guindy Campus
Chennai 600 025
India
;
    'Mohanakrishnan, Arasambattu K.' .
;
Department of Organic Chemistry
University of Madras
Guindy Campus
Chennai 600 025
India
;
_publ_section_synopsis
;
(type here to add)
;
