# Supplementary material for: Crystal structure of 2,9-diphenyl-17λ6-thia­tetra­cyclo­[8.7.0.03,8.011,16]hepta­deca-1(10),2,4,6,8,11(16),12,14-octa­ene-17,17-dione
Source: Acta Crystallogr Sect E Struct Rep Online. 2014 Aug 16;70(Pt 9):o1013–4. doi: 10.1107/S1600536814017838 (PMC4186134; doi:10.1107/S1600536814017838)
Supplement: Supplementary file 2 [file e-70-o1013-Isup2.hkl]

# 
# h,k,l, Fc-squared, Fo-squared, sigma(Fo-squared) and status flag 
# 
data_I
_shelx_title ' NARAYANANKSPN14 in P2(1)/n' 
_shelx_refln_list_code          4 
_shelx_F_calc_maximum      240.79 
_exptl_crystal_F_000       872.00 
_reflns_d_resolution_high  0.8409 
 
loop_ 
 _symmetry_equiv_pos_as_xyz 
 'x, y, z' 
 '-x+1/2, y+1/2, -z+1/2' 
 '-x, -y, -z' 
 'x-1/2, -y-1/2, z-1/2' 
 
_cell_length_a     9.9374 
_cell_length_b    16.1534 
_cell_length_c    13.0530 
_cell_angle_alpha  90.000 
_cell_angle_beta  100.308 
_cell_angle_gamma  90.000 
 
_shelx_F_squared_multiplier     1.000 
 
loop_ 
 _refln_index_h 
 _refln_index_k 
 _refln_index_l 
 _refln_F_squared_calc 
 _refln_F_squared_meas 
 _refln_F_squared_sigma 
 _refln_observed_status 
   2   0   0      787.50      824.91      7.80 o 
   4   0   0       84.36      100.13      2.15 o 
   6   0   0     1077.79      969.73     11.21 o 
   8   0   0        3.69       -0.90      1.19 o 
  10   0   0       55.29       50.48      4.27 o 
   1   1   0     7280.05     6240.33    141.30 o 
   2   1   0     7537.52     7324.84     46.93 o 
   3   1   0     1407.71     1313.09      9.03 o 
   4   1   0     2417.48     2447.33     16.85 o 
   5   1   0     1319.23     1307.80      9.78 o 
   6   1   0      643.67      692.16      5.82 o 
   7   1   0      139.88      141.13      2.34 o 
   8   1   0      275.67      268.55      4.32 o 
   9   1   0      167.57      171.45      3.60 o 
  10   1   0       26.87       31.08      2.01 o 
  11   1   0      286.50      313.41      5.36 o 
   0   2   0      428.87      430.67     14.02 o 
   1   2   0     1202.46     1192.71      8.51 o 
   2   2   0    10183.08    10242.15     73.84 o 
   3   2   0     1353.25     1326.71      9.97 o 
   4   2   0       31.30       38.56      1.24 o 
   5   2   0     1596.99     1678.26     12.19 o 
   6   2   0        3.82        0.35      0.65 o 
   7   2   0      364.79      354.77      3.99 o 
   8   2   0      786.76      725.81      7.08 o 
   9   2   0       41.88       47.08      1.95 o 
  10   2   0       60.74       47.98      2.27 o 
  11   2   0      240.86      226.10      4.43 o 
   1   3   0      445.02      439.01      3.29 o 
   2   3   0       51.48       32.11      1.07 o 
   3   3   0      982.98     1042.32      8.33 o 
   4   3   0     1534.40     1394.28     11.07 o 
   5   3   0      274.32      324.44      3.51 o 
   6   3   0      381.48      403.16      4.27 o 
   7   3   0        1.79        4.51      0.97 o 
   8   3   0       36.57       32.44      1.48 o 
   9   3   0        0.37       -0.60      1.03 o 
  10   3   0       73.94       81.32      2.71 o 
  11   3   0        2.46        3.07      1.34 o 
   0   4   0     1721.59     1837.60     16.10 o 
   1   4   0      725.62      644.30      4.54 o 
   2   4   0     3472.89     3472.65     24.19 o 
   3   4   0       25.51       24.98      0.88 o 
   4   4   0       44.36       67.33      1.42 o 
   5   4   0     2192.57     2232.70     16.56 o 
   6   4   0       76.52       93.62      1.92 o 
   7   4   0      726.15      711.87      6.69 o 
   8   4   0      235.71      239.10      3.95 o 
   9   4   0      131.09      126.47      3.32 o 
  10   4   0       69.05       71.11      2.52 o 
  11   4   0       38.45       49.97      4.16 o 
   1   5   0      386.21      340.08      2.84 o 
   2   5   0      462.74      420.68      3.59 o 
   3   5   0       56.30       30.35      0.93 o 
   4   5   0      827.00      847.36      6.95 o 
   5   5   0      232.33      239.22      3.03 o 
   6   5   0      622.04      601.59      5.74 o 
   7   5   0     1067.78     1055.12      8.73 o 
   8   5   0      668.99      664.62      7.21 o 
   9   5   0      299.81      316.74      5.32 o 
  10   5   0       80.42       66.87      4.31 o 
  11   5   0        0.03        0.88      2.65 o 
   0   6   0      932.71     1142.23     11.35 o 
   1   6   0      361.18      388.00      3.23 o 
   2   6   0      108.10      124.61      1.83 o 
   3   6   0      606.97      693.35      7.09 o 
   4   6   0      386.81      322.59      4.39 o 
   5   6   0       61.36       71.45      1.50 o 
   6   6   0      131.23      123.18      2.13 o 
   7   6   0      250.34      248.46      3.60 o 
   8   6   0       71.40       72.64      2.91 o 
   9   6   0      439.82      450.29      9.04 o 
  10   6   0        0.13        1.11      2.39 o 
  11   6   0      127.61      121.01      5.96 o 
   1   7   0       86.94       98.97      1.35 o 
   2   7   0       81.50       65.21      1.56 o 
   3   7   0      575.03      664.45      6.53 o 
   4   7   0      176.26      145.05      2.73 o 
   5   7   0      112.39      111.50      2.65 o 
   6   7   0       67.04       68.50      2.61 o 
   7   7   0      415.72      405.60      5.60 o 
   8   7   0     1297.95     1285.64     14.48 o 
   9   7   0       73.49       65.65      4.22 o 
  10   7   0       49.80       60.11      4.64 o 
   0   8   0      612.54      648.68      7.22 o 
   1   8   0      179.62      183.21      2.00 o 
   2   8   0     1689.65     1694.53     13.89 o 
   3   8   0      462.11      484.93      5.27 o 
   4   8   0      180.27      183.49      3.47 o 
   5   8   0      806.40      758.63      8.40 o 
   6   8   0      359.50      365.91      5.35 o 
   7   8   0      268.54      261.01      5.06 o 
   8   8   0       65.77       70.83      2.96 o 
   9   8   0        0.75        1.01      2.01 o 
  10   8   0        1.24        3.84      3.27 o 
   1   9   0      254.57      282.77      3.34 o 
   2   9   0     1483.87     1619.88     13.49 o 
   3   9   0     1183.81     1222.81     11.10 o 
   4   9   0       53.24       47.46      1.77 o 
   5   9   0       34.02       37.48      1.81 o 
   6   9   0        8.63        9.49      1.58 o 
   7   9   0      227.21      237.34      4.89 o 
   8   9   0       58.89       57.95      3.43 o 
   9   9   0      146.43      163.71      6.26 o 
  10   9   0       93.44       93.65      6.39 o 
   0  10   0     1413.46     1438.92     14.61 o 
   1  10   0      350.57      343.06      3.83 o 
   2  10   0      641.97      679.01      7.14 o 
   3  10   0      567.06      573.72      6.48 o 
   4  10   0       89.61      103.72      2.73 o 
   5  10   0      237.88      255.22      4.53 o 
   6  10   0     2035.33     1998.67     21.60 o 
   7  10   0        0.88       -0.56      1.92 o 
   8  10   0      116.30      109.54      4.75 o 
   9  10   0       35.59       36.01      6.60 o 
   1  11   0      301.23      290.20      3.94 o 
   2  11   0       41.57       36.20      1.51 o 
   3  11   0       26.71       25.07      1.46 o 
   4  11   0     1385.34     1351.69     13.95 o 
   5  11   0       45.55       48.35      2.72 o 
   6  11   0      312.46      328.33      6.73 o 
   7  11   0      200.12      189.02      5.85 o 
   8  11   0       23.00       25.69      2.97 o 
   9  11   0       23.86       27.51      3.48 o 
   0  12   0       86.59       94.78      4.20 o 
   1  12   0      641.01      625.91      7.04 o 
   2  12   0       35.15       36.61      1.56 o 
   3  12   0       45.91       36.90      1.81 o 
   4  12   0     1041.42     1048.17     12.52 o 
   5  12   0      320.25      318.71      6.34 o 
   6  12   0      125.87      137.62     11.27 o 
   7  12   0       21.51       23.66      2.82 o 
   8  12   0        1.98       -1.58      2.05 o 
   9  12   0        0.02       -2.21      2.21 o 
   1  13   0      275.27      284.98      5.66 o 
   2  13   0      622.43      616.66      8.28 o 
   3  13   0       14.83       11.97      1.96 o 
   4  13   0      828.49      827.23     11.48 o 
   5  13   0        0.30        2.41      1.83 o 
   6  13   0       37.35       47.30      3.24 o 
   7  13   0       15.87       17.83      2.57 o 
   8  13   0       23.98       24.88      3.04 o 
   0  14   0      287.00      270.35      9.55 o 
   1  14   0      133.03      135.25      4.98 o 
   2  14   0       34.50       32.52      2.09 o 
   3  14   0       28.13       27.75      2.04 o 
   4  14   0      421.13      415.45      7.88 o 
   5  14   0       76.62       71.62      3.57 o 
   6  14   0      321.09      341.77      7.84 o 
   7  14   0       30.68       32.78      3.06 o 
   1  15   0      263.76      269.69      7.10 o 
   2  15   0       20.04       18.80      5.32 o 
   3  15   0      142.72      138.90      3.45 o 
   4  15   0       12.01        8.45      1.74 o 
   5  15   0       64.67       66.14      3.48 o 
   6  15   0       42.17       43.39      3.17 o 
   7  15   0       18.38       16.52      2.65 o 
   0  16   0      642.14      575.87     23.72 o 
   1  16   0      186.99      205.54      9.71 o 
   2  16   0       56.57       69.22      5.95 o 
   3  16   0      130.37      136.96      8.71 o 
   4  16   0        3.95        5.06      2.89 o 
   5  16   0        6.11        0.29      1.68 o 
   6  16   0      384.42      392.54      8.23 o 
   1  17   0      298.15      286.43     19.11 o 
   2  17   0       78.21       83.38      9.99 o 
   3  17   0       78.88       78.44     10.21 o 
   4  17   0       28.56       27.69      7.82 o 
   5  17   0      108.95      124.21     12.59 o 
   0  18   0      537.94      537.27     24.27 o 
   1  18   0       65.33       89.68     10.37 o 
   2  18   0       11.75       12.59      6.19 o 
   3  18   0       38.08       35.99      7.82 o 
   4  18   0      202.77      227.08     16.23 o 
   1  19   0        7.39        2.55      5.81 o 
 -11   0   1        0.06        1.75      1.89 o 
  -9   0   1      144.74      161.25      4.72 o 
  -7   0   1        0.50        1.43      1.08 o 
  -5   0   1      360.06      358.35      5.36 o 
  -3   0   1     7729.58     7383.79     67.23 o 
  -1   0   1     7142.32     6040.57     89.49 o 
   1   0   1      485.47      450.91      4.71 o 
   3   0   1     1192.99     1119.41     11.71 o 
   5   0   1      505.42      448.61      6.11 o 
   7   0   1       86.34       92.67      2.91 o 
   9   0   1        3.78        1.53      2.24 o 
  11   0   1      221.71      219.32      6.58 o 
 -11   1   1       32.56       34.51      2.22 o 
 -10   1   1      562.49      576.46      7.16 o 
  -9   1   1        1.06       -1.07      1.07 o 
  -8   1   1       30.98       29.35      1.43 o 
  -7   1   1       76.17       76.66      1.87 o 
  -6   1   1       49.86       72.37      1.48 o 
  -5   1   1     2069.13     2171.23     15.67 o 
  -4   1   1        8.43        2.61      0.53 o 
  -3   1   1     5955.07     6102.98     40.27 o 
  -2   1   1     3189.26     3199.76     23.10 o 
  -1   1   1       51.84       72.28      1.66 o 
   0   1   1     7998.32     4736.19    154.80 o 
   1   1   1      103.76       99.55      1.17 o 
   2   1   1     5468.84     5319.92     39.30 o 
   3   1   1     1456.15     1384.96     10.34 o 
   4   1   1      354.26      349.17      3.54 o 
   5   1   1       95.84      112.16      1.88 o 
   6   1   1      363.95      378.59      4.06 o 
   7   1   1      588.01      524.65      5.33 o 
   8   1   1        1.83       -0.91      0.91 o 
   9   1   1      214.94      206.17      3.67 o 
  10   1   1      165.98      156.74      3.85 o 
  11   1   1       35.14       37.04      3.21 o 
 -11   2   1       18.50       19.51      2.51 o 
 -10   2   1       37.22       30.17      1.67 o 
  -9   2   1       95.85       81.73      2.38 o 
  -8   2   1       51.50       51.76      1.65 o 
  -7   2   1       25.25       22.30      1.19 o 
  -6   2   1      651.64      666.72      5.94 o 
  -5   2   1       89.79      108.21      3.01 o 
  -4   2   1     3090.05     3155.88     21.30 o 
  -3   2   1      176.81      168.93      2.12 o 
  -2   2   1     4051.21     3958.11     31.95 o 
  -1   2   1        0.36        0.38      0.31 o 
   0   2   1     5215.60     5099.11     36.33 o 
   1   2   1      511.85      519.75      3.75 o 
   2   2   1     3011.85     2921.74     23.49 o 
   3   2   1       27.70       36.73      1.12 o 
   4   2   1        0.16        1.77      0.59 o 
   5   2   1     2754.62     2771.85     19.35 o 
   6   2   1       89.37      105.00      1.99 o 
   7   2   1      453.19      461.41      4.92 o 
   8   2   1     1013.49      994.54      9.22 o 
   9   2   1       41.25       52.40      2.02 o 
  10   2   1      537.94      540.68      7.46 o 
  11   2   1        7.91        8.34      2.29 o 
 -11   3   1      132.50      139.83      4.91 o 
 -10   3   1       69.94       76.27      3.34 o 
  -9   3   1      202.48      173.85      3.67 o 
  -8   3   1       84.59       74.27      1.71 o 
  -7   3   1      137.32      137.46      2.30 o 
  -6   3   1       88.62      100.49      1.71 o 
  -5   3   1     1031.88     1017.85      7.77 o 
  -4   3   1     4560.91     4766.62     36.94 o 
  -3   3   1     4177.17     3989.12     30.88 o 
  -2   3   1     5459.29     5458.27     43.83 o 
  -1   3   1      105.52      121.86      1.89 o 
   0   3   1     7031.69     7170.44     58.22 o 
   1   3   1     3996.46     3922.18     24.31 o 
   2   3   1      150.13      111.74      1.43 o 
   3   3   1     1726.45     1716.18     13.52 o 
   4   3   1        0.45        0.61      0.53 o 
   5   3   1      154.22      214.60      2.75 o 
   6   3   1       21.71       30.70      1.23 o 
   7   3   1     2072.25     1989.15     14.94 o 
   8   3   1       60.91       55.83      1.83 o 
   9   3   1      101.18      105.81      2.92 o 
  10   3   1       23.20       21.53      2.14 o 
  11   3   1        2.24        2.46      1.64 o 
 -11   4   1        0.03       -2.79      2.79 o 
 -10   4   1       34.51       27.28      2.74 o 
  -9   4   1       32.89       28.52      2.78 o 
  -8   4   1      135.47      125.20      3.23 o 
  -7   4   1      753.11      734.15      7.80 o 
  -6   4   1      184.36      178.60      2.83 o 
  -5   4   1      266.57      308.14      3.97 o 
  -4   4   1       13.93       13.36      0.89 o 
  -3   4   1        2.59        3.59      1.05 o 
  -2   4   1       22.62       37.10      0.87 o 
  -1   4   1     9425.12     9216.75     77.88 o 
   0   4   1     1135.93     1100.41      7.98 o 
   1   4   1     2859.52     2744.16     18.34 o 
   2   4   1       30.97       36.26      1.23 o 
   3   4   1        0.41        2.62      0.48 o 
   4   4   1       65.74       92.44      1.80 o 
   5   4   1      217.13      207.11      2.72 o 
   6   4   1      429.25      445.09      4.61 o 
   7   4   1        2.03       -0.67      0.93 o 
   8   4   1        4.38        3.90      1.56 o 
   9   4   1      207.32      211.68      3.97 o 
  10   4   1        6.61        4.48      1.63 o 
  11   4   1       63.35       66.86      3.08 o 
 -11   5   1        3.07        1.89      2.09 o 
 -10   5   1        6.45        9.73      2.70 o 
  -9   5   1      252.09      233.32      5.41 o 
  -8   5   1      836.67      862.98     11.43 o 
  -7   5   1       49.97       55.94      2.74 o 
  -6   5   1      394.37      400.74      5.32 o 
  -5   5   1     2046.70     2110.30     20.17 o 
  -4   5   1        1.09        4.69      0.73 o 
  -3   5   1      369.78      444.89      4.68 o 
  -2   5   1     1585.31     1588.77     12.66 o 
  -1   5   1       18.12       22.78      1.00 o 
   0   5   1     2528.41     2395.51     16.69 o 
   1   5   1        3.92        5.41      0.43 o 
   2   5   1      178.09      169.05      2.53 o 
   3   5   1      184.58      187.34      2.30 o 
   4   5   1      142.55      170.04      2.44 o 
   5   5   1     1419.92     1561.66     12.80 o 
   6   5   1      155.37      145.56      2.52 o 
   7   5   1      357.90      351.53      4.18 o 
   8   5   1        0.95        0.40      1.82 o 
   9   5   1       26.21       22.21      1.87 o 
  10   5   1       10.08        7.51      1.89 o 
  11   5   1        1.12       -0.80      1.88 o 
 -11   6   1       14.24       18.05      3.30 o 
 -10   6   1       79.68       80.60      3.92 o 
  -9   6   1      311.30      315.20      7.12 o 
  -8   6   1      245.82      251.84      5.51 o 
  -7   6   1     1484.59     1422.89     14.20 o 
  -6   6   1        0.60        0.34      1.00 o 
  -5   6   1        3.91        4.99      0.95 o 
  -4   6   1        8.77       15.62      1.03 o 
  -3   6   1       94.76       90.52      1.80 o 
  -2   6   1      885.17      834.98      7.68 o 
  -1   6   1        4.15        1.25      0.44 o 
   0   6   1       38.85       46.44      1.05 o 
   1   6   1      600.06      620.84      4.95 o 
   2   6   1     2148.19     2276.12     15.64 o 
   3   6   1     1198.92     1134.79      8.90 o 
   4   6   1        4.22        7.44      0.72 o 
   5   6   1      670.73      636.88      7.78 o 
   6   6   1      258.28      277.30      3.54 o 
   7   6   1        3.72        3.64      1.05 o 
   8   6   1      398.10      382.51      5.51 o 
   9   6   1      327.34      314.45      5.31 o 
  10   6   1       80.47       91.78      3.11 o 
 -10   7   1        3.10        3.75      2.52 o 
  -9   7   1      513.22      539.56     11.26 o 
  -8   7   1      880.46      897.38     13.94 o 
  -7   7   1     1052.67     1032.51     11.23 o 
  -6   7   1        8.02        4.56      1.32 o 
  -5   7   1     1280.40     1275.38     12.38 o 
  -4   7   1      127.36      114.47      2.40 o 
  -3   7   1        2.88        0.05      0.60 o 
  -2   7   1        0.14        0.32      0.54 o 
  -1   7   1      714.99      698.54      6.00 o 
   0   7   1      157.45      172.52      2.18 o 
   1   7   1       11.65        0.49      0.39 o 
   2   7   1      458.12      449.30      3.96 o 
   3   7   1       53.84       76.85      1.53 o 
   4   7   1      243.84      242.81      2.98 o 
   5   7   1      192.17      214.65      3.05 o 
   6   7   1      749.69      751.30      6.98 o 
   7   7   1     1247.17     1203.88     10.41 o 
   8   7   1       10.32        9.24      1.25 o 
   9   7   1      106.26      102.54      3.35 o 
  10   7   1      154.59      138.13      7.36 o 
 -10   8   1      106.41      121.31      5.65 o 
  -9   8   1       89.00       96.59      4.85 o 
  -8   8   1       28.04       24.73      2.64 o 
  -7   8   1        6.05        7.63      1.65 o 
  -6   8   1       51.70       47.98      2.16 o 
  -5   8   1       34.66       28.79      2.25 o 
  -4   8   1       44.99       55.78      2.02 o 
  -3   8   1      923.21      957.13     11.88 o 
  -2   8   1      404.63      347.31      4.20 o 
  -1   8   1     2207.76     2270.70     18.10 o 
   0   8   1      320.25      299.25      3.26 o 
   1   8   1      562.89      614.52      5.10 o 
   2   8   1       49.63       41.71      1.07 o 
   3   8   1      145.38      164.70      2.32 o 
   4   8   1      503.84      473.53      4.70 o 
   5   8   1       15.23       15.21      1.05 o 
   6   8   1      757.45      727.09      6.83 o 
   7   8   1        0.00       -0.89      0.89 o 
   8   8   1      373.19      378.99      7.71 o 
   9   8   1        5.31        6.92      2.54 o 
  10   8   1       36.14       48.09      5.09 o 
 -10   9   1      342.73      340.97     11.36 o 
  -9   9   1       43.31       41.39      3.70 o 
  -8   9   1       32.45       25.44      2.75 o 
  -7   9   1      127.94      126.38      4.84 o 
  -6   9   1      139.15      130.00      3.51 o 
  -5   9   1      379.06      346.46      5.46 o 
  -4   9   1      149.17      158.01      3.38 o 
  -3   9   1       73.30       68.61      2.47 o 
  -2   9   1       15.77       26.95      1.26 o 
  -1   9   1       36.92       31.97      1.24 o 
   0   9   1      218.08      293.82      3.56 o 
   1   9   1       65.18       64.43      1.50 o 
   2   9   1      991.05     1028.09      8.64 o 
   3   9   1      899.08      968.54      7.67 o 
   4   9   1       14.19        8.87      1.05 o 
   5   9   1      424.36      416.93      4.62 o 
   6   9   1      801.22      800.83      8.62 o 
   7   9   1       95.60       97.18      4.56 o 
   8   9   1      423.36      450.45      7.88 o 
   9   9   1      115.49      121.82      5.62 o 
  10   9   1       25.02       29.51      3.76 o 
 -10  10   1        0.44       -0.44      3.17 o 
  -9  10   1       71.19       67.83      4.43 o 
  -8  10   1       99.46      102.00      4.77 o 
  -7  10   1      374.94      352.51      7.27 o 
  -6  10   1        8.59       11.64      5.68 o 
  -5  10   1       15.43       17.89      2.21 o 
  -4  10   1       17.98       17.27      1.55 o 
  -3  10   1        0.68        4.67      1.04 o 
  -2  10   1      480.60      523.48      6.04 o 
  -1  10   1      880.17      901.65      8.37 o 
   0  10   1        4.04        1.11      0.78 o 
   1  10   1       55.41       70.67      1.66 o 
   2  10   1      302.41      291.14      3.12 o 
   3  10   1     1552.31     1512.98     11.54 o 
   4  10   1        8.88        5.24      1.07 o 
   5  10   1      652.22      638.42      8.00 o 
   6  10   1      431.80      424.55      6.94 o 
   7  10   1        7.66        6.25      1.80 o 
   8  10   1      146.39      134.79      5.22 o 
   9  10   1       57.18       66.11      4.62 o 
  -9  11   1       17.56        9.45      2.99 o 
  -8  11   1       17.80       12.45      3.20 o 
  -7  11   1      165.74      167.39      6.22 o 
  -6  11   1      707.42      725.22     11.18 o 
  -5  11   1      707.55      691.33      9.40 o 
  -4  11   1      311.38      304.73      5.84 o 
  -3  11   1      394.87      399.19      5.66 o 
  -2  11   1      688.50      751.02      8.05 o 
  -1  11   1      350.41      352.94      4.65 o 
   0  11   1      832.80      839.67      8.03 o 
   1  11   1     1838.38     1836.89     15.38 o 
   2  11   1      466.09      448.59      4.53 o 
   3  11   1      457.38      470.48      5.65 o 
   4  11   1      360.75      366.90      5.38 o 
   5  11   1       42.98       42.70      2.25 o 
   6  11   1      102.34       90.50      3.53 o 
   7  11   1        1.48        2.58      2.09 o 
   8  11   1        0.11       -1.84      1.84 o 
   9  11   1      237.10      252.86     14.71 o 
  -9  12   1        6.25        2.63      2.90 o 
  -8  12   1      150.79      142.49      6.80 o 
  -7  12   1      181.62      181.41      7.07 o 
  -6  12   1     2222.99     2254.49     30.02 o 
  -5  12   1      271.04      283.38      6.17 o 
  -4  12   1      175.26      180.00      6.34 o 
  -3  12   1      452.94      487.60      6.58 o 
  -2  12   1      432.80      409.68      5.39 o 
  -1  12   1       38.22       35.15      2.46 o 
   0  12   1        2.23        3.51      0.95 o 
   1  12   1       49.08       54.97      2.67 o 
   2  12   1      432.04      466.15      7.71 o 
   3  12   1        0.87        0.92      0.92 o 
   4  12   1      383.39      385.24      6.49 o 
   5  12   1      121.48      120.71      3.76 o 
   6  12   1      346.92      362.67      6.97 o 
   7  12   1        0.29        0.31      1.90 o 
   8  12   1       15.98       11.76      2.48 o 
  -8  13   1        4.68        2.67      2.80 o 
  -7  13   1      100.31       97.68      6.04 o 
  -6  13   1       21.74       25.89      2.88 o 
  -5  13   1      414.14      403.95      8.51 o 
  -4  13   1       95.03      105.43      6.06 o 
  -3  13   1      405.79      403.94      7.19 o 
  -2  13   1       31.36       33.15      1.76 o 
  -1  13   1       77.27       69.51      2.20 o 
   0  13   1       47.20       48.41      1.77 o 
   1  13   1      254.57      253.65      4.14 o 
   2  13   1        1.78        4.05      1.64 o 
   3  13   1      389.88      398.05      7.13 o 
   4  13   1      119.46      123.12      3.40 o 
   5  13   1      196.92      194.96      4.67 o 
   6  13   1      363.34      386.12      8.03 o 
   7  13   1      239.63      245.13      6.52 o 
   8  13   1       76.21       76.65      4.08 o 
  -8  14   1       12.25       12.21      4.28 o 
  -7  14   1       25.45       23.28      2.90 o 
  -6  14   1       78.37       91.09      4.41 o 
  -5  14   1       41.76       44.96      3.14 o 
  -4  14   1        0.46        1.65      1.78 o 
  -3  14   1        0.06       -2.03      2.03 o 
  -2  14   1      159.79      151.19      4.27 o 
  -1  14   1      262.75      259.67      5.13 o 
   0  14   1       45.07       55.97      2.36 o 
   1  14   1        3.17        1.90      2.21 o 
   2  14   1       79.30       81.34      4.56 o 
   3  14   1      151.38      152.19      6.29 o 
   4  14   1        5.82        6.92      1.85 o 
   5  14   1       99.17       96.40      3.50 o 
   6  14   1      361.47      364.50      7.63 o 
   7  14   1       39.67       33.29      4.65 o 
  -7  15   1        0.56       -0.12      2.15 o 
  -6  15   1      151.66      169.76      8.82 o 
  -5  15   1        4.95        0.08      1.98 o 
  -4  15   1       99.81      109.13      4.22 o 
  -3  15   1        0.01        0.82      1.60 o 
  -2  15   1       68.53       69.32      2.93 o 
  -1  15   1        4.16        3.13      1.27 o 
   0  15   1       15.08       14.21      2.98 o 
   1  15   1       30.98       37.25      3.69 o 
   2  15   1        5.91        4.11      2.62 o 
   3  15   1       41.78       53.58      5.29 o 
   4  15   1        6.23        2.12      3.58 o 
   5  15   1        3.48        2.55      1.80 o 
   6  15   1      522.81      526.34     15.08 o 
   7  15   1      235.50      244.19     11.30 o 
  -6  16   1       67.25       72.75      3.94 o 
  -5  16   1       14.24        5.39      2.90 o 
  -4  16   1       68.61       56.75      3.16 o 
  -3  16   1      117.30      121.76      3.90 o 
  -2  16   1       82.51       77.13      2.74 o 
  -1  16   1      214.40      211.37      7.79 o 
   0  16   1       70.81       75.24      5.58 o 
   1  16   1        7.76        6.84      5.21 o 
   2  16   1      181.75      160.42     12.49 o 
   3  16   1      331.01      327.07     17.86 o 
   4  16   1       30.41       37.78      7.27 o 
   5  16   1       85.17       73.83      9.88 o 
   6  16   1        1.52        4.29      5.54 o 
  -5  17   1       44.85       41.70      3.83 o 
  -4  17   1       25.82       25.82      2.36 o 
  -3  17   1       51.03       56.03      3.30 o 
  -2  17   1       12.66       21.77      6.95 o 
  -1  17   1       48.93       49.22      5.68 o 
   0  17   1       98.81      109.44      8.82 o 
   1  17   1      851.66      847.78     31.11 o 
   2  17   1        0.43       -3.91      4.34 o 
   3  17   1        2.91        2.28      5.48 o 
   4  17   1       23.72       15.42      6.62 o 
   5  17   1        1.45        1.41      5.59 o 
  -4  18   1      113.47      144.89     13.41 o 
  -3  18   1       42.76       42.18      8.52 o 
  -2  18   1        0.36       -0.54      4.99 o 
  -1  18   1        9.29        7.28      4.05 o 
   0  18   1        0.70        5.14      3.64 o 
   1  18   1      116.30      127.19     11.94 o 
   2  18   1       92.65       99.89     10.80 o 
   3  18   1       44.74       56.78      9.39 o 
  -1  19   1       86.02       90.15      7.56 o 
   0  19   1        2.08        1.44      3.68 o 
   1  19   1       55.00       64.00      9.88 o 
 -10   0   2        1.14        2.23      1.51 o 
  -8   0   2      121.27      108.72      3.08 o 
  -6   0   2     1126.75     1118.03     13.05 o 
  -4   0   2     3077.95     2967.71     27.79 o 
  -2   0   2      388.69      379.93      4.23 o 
   0   0   2        0.08       -0.51      0.51 o 
   2   0   2      284.61      231.35      3.42 o 
   4   0   2       17.58       39.51      1.58 o 
   6   0   2       28.89       22.40      1.57 o 
   8   0   2       13.94       15.97      1.91 o 
  10   0   2      223.36      222.97      6.66 o 
 -11   1   2      200.91      236.28      5.28 o 
 -10   1   2       11.36       14.71      2.18 o 
  -9   1   2      110.96       99.27      2.21 o 
  -8   1   2       83.92       76.68      1.79 o 
  -7   1   2      149.96      144.14      2.20 o 
  -6   1   2        3.51        1.69      0.56 o 
  -5   1   2     1648.16     1851.89     13.42 o 
  -4   1   2      815.64      884.38      7.57 o 
  -3   1   2      209.28      203.56      2.02 o 
  -2   1   2    27908.82    26697.61    198.42 o 
  -1   1   2      228.86      244.18      2.80 o 
   0   1   2     1278.23     1327.61     10.28 o 
   1   1   2      211.59      230.35      2.04 o 
   2   1   2     1094.73     1020.23      7.88 o 
   3   1   2       13.20       17.74      0.73 o 
   4   1   2     1055.30     1004.82      7.80 o 
   5   1   2     1278.71     1243.17      9.76 o 
   6   1   2      374.72      452.10      4.71 o 
   7   1   2      166.06      159.75      2.81 o 
   8   1   2        1.49       -1.05      1.07 o 
   9   1   2      127.35      126.34      3.10 o 
  10   1   2      117.62      105.74      3.70 o 
  11   1   2       20.70       18.03      2.35 o 
 -11   2   2       12.42       13.01      2.13 o 
 -10   2   2       12.02        4.95      1.69 o 
  -9   2   2        2.60       -0.55      1.51 o 
  -8   2   2       20.12       14.43      1.37 o 
  -7   2   2      311.43      294.53      4.28 o 
  -6   2   2      261.40      244.96      3.37 o 
  -5   2   2       44.34       53.73      1.36 o 
  -4   2   2       49.83       45.68      1.54 o 
  -3   2   2     2722.65     2565.10     19.13 o 
  -2   2   2     1331.25     1393.78     12.27 o 
  -1   2   2     3229.79     3242.41     27.27 o 
   0   2   2    37894.31    34697.21    291.08 o 
   1   2   2     6232.14     6054.23     42.32 o 
   2   2   2     5538.02     5484.41     38.33 o 
   3   2   2      125.83      171.24      2.17 o 
   4   2   2     2689.01     2704.02     20.02 o 
   5   2   2        0.28        1.23      0.62 o 
   6   2   2      119.54      110.74      2.13 o 
   7   2   2     1118.30     1094.95      9.37 o 
   8   2   2      165.77      169.95      3.64 o 
   9   2   2      379.77      379.61      5.40 o 
  10   2   2       53.00       52.14      2.78 o 
  11   2   2       64.70       76.22      3.32 o 
 -11   3   2        1.03       -1.78      1.78 o 
 -10   3   2       13.27        5.98      2.00 o 
  -9   3   2      368.15      337.94      7.10 o 
  -8   3   2       11.14        7.99      1.32 o 
  -7   3   2        3.79        3.93      0.94 o 
  -6   3   2      308.16      255.91      3.30 o 
  -5   3   2       20.51       19.25      0.92 o 
  -4   3   2      569.28      615.12      6.70 o 
  -3   3   2     3062.45     3219.79     31.33 o 
  -2   3   2     2102.30     2043.11     18.66 o 
  -1   3   2     2902.42     2975.14     23.95 o 
   0   3   2    57981.94    51867.79    497.51 o 
   1   3   2     1492.46     1539.43     11.94 o 
   2   3   2       15.71       25.71      0.97 o 
   3   3   2        0.33        1.65      0.47 o 
   4   3   2      765.89      940.95      8.83 o 
   5   3   2      158.20      158.59      2.51 o 
   6   3   2      986.70      963.77      8.51 o 
   7   3   2       19.62       16.54      1.25 o 
   8   3   2      167.34      158.27      3.21 o 
   9   3   2        6.75        6.30      1.47 o 
  10   3   2        8.29       10.69      1.92 o 
  11   3   2       34.27       36.92      2.64 o 
 -11   4   2      161.84      167.73      5.30 o 
 -10   4   2      565.00      585.08     10.00 o 
  -9   4   2      500.40      453.49      7.46 o 
  -8   4   2      803.05      807.20      9.11 o 
  -7   4   2      161.81      158.78      2.80 o 
  -6   4   2       17.45       11.47      1.00 o 
  -5   4   2      220.23      204.17      3.14 o 
  -4   4   2     1398.04     1379.88     14.11 o 
  -3   4   2      213.13      204.70      3.37 o 
  -2   4   2     1785.78     1803.72     17.84 o 
  -1   4   2     1796.31     1806.64     17.12 o 
   0   4   2      153.29      140.05      2.69 o 
   1   4   2       40.51       34.52      1.15 o 
   2   4   2       67.97      107.22      1.54 o 
   3   4   2      326.44      455.33      4.32 o 
   4   4   2       96.56       74.94      1.72 o 
   5   4   2      791.92      776.04      7.51 o 
   6   4   2      307.47      310.60      3.97 o 
   7   4   2      377.15      371.59      4.62 o 
   8   4   2     1637.19     1614.28     14.33 o 
   9   4   2       95.38      102.95      3.18 o 
  10   4   2       40.38       44.21      3.13 o 
  11   4   2        0.68        2.67      1.92 o 
 -11   5   2      323.54      305.89      7.21 o 
 -10   5   2        3.14        2.08      1.96 o 
  -9   5   2       13.16       20.65      3.05 o 
  -8   5   2      109.45      115.27      6.50 o 
  -7   5   2      775.54      742.99      8.39 o 
  -6   5   2        8.63        6.38      1.13 o 
  -5   5   2     1398.19     1355.69     14.91 o 
  -4   5   2       25.46       15.04      1.94 o 
  -3   5   2     2056.21     2001.08     21.03 o 
  -2   5   2       96.23       95.70      1.76 o 
  -1   5   2      508.34      621.82      6.43 o 
   0   5   2        6.59        6.35      0.58 o 
   1   5   2     2098.77     2027.54     14.90 o 
   2   5   2       43.28       48.14      1.00 o 
   3   5   2     1720.88     1970.67     14.12 o 
   4   5   2      225.65      223.06      2.75 o 
   5   5   2     1093.48     1169.30     10.37 o 
   6   5   2       31.66       25.99      1.28 o 
   7   5   2      596.08      567.38      5.89 o 
   8   5   2       59.80       59.90      2.43 o 
   9   5   2       26.46       27.80      2.14 o 
  10   5   2        0.56       -0.45      1.65 o 
 -11   6   2      107.72      117.41      4.78 o 
 -10   6   2      168.71      179.41      5.43 o 
  -9   6   2      171.35      178.57      5.21 o 
  -8   6   2       82.12       96.53      3.23 o 
  -7   6   2        9.71        9.78      1.89 o 
  -6   6   2       23.42       18.74      1.60 o 
  -5   6   2      478.84      454.91      6.03 o 
  -4   6   2      167.27      132.30      2.86 o 
  -3   6   2      765.35      720.22      9.87 o 
  -2   6   2     2738.87     2820.40     23.43 o 
  -1   6   2      849.50      909.12      8.66 o 
   0   6   2        0.02        2.35      0.42 o 
   1   6   2      402.34      473.29      4.44 o 
   2   6   2     4371.26     4446.38     29.60 o 
   3   6   2     1362.50     1485.07     11.04 o 
   4   6   2      179.32      176.45      2.45 o 
   5   6   2      326.91      354.08      4.56 o 
   6   6   2       29.03       29.20      1.37 o 
   7   6   2      169.85      168.93      4.00 o 
   8   6   2      170.58      161.44      4.42 o 
   9   6   2       66.91       71.27      3.13 o 
  10   6   2        0.33        0.18      1.63 o 
 -10   7   2       46.65       48.53      3.29 o 
  -9   7   2        6.41       10.78      2.25 o 
  -8   7   2       43.11       55.98      3.12 o 
  -7   7   2      182.39      181.51      5.25 o 
  -6   7   2      536.85      527.69      7.08 o 
  -5   7   2        1.74        6.79      1.11 o 
  -4   7   2      149.42      145.04      3.08 o 
  -3   7   2      186.50      218.05      3.79 o 
  -2   7   2      582.63      703.00      7.08 o 
  -1   7   2      679.18      721.54      9.18 o 
   0   7   2      774.61      690.35      7.19 o 
   1   7   2       41.54       37.09      1.11 o 
   2   7   2      787.85      856.38      7.03 o 
   3   7   2      575.70      619.85      5.54 o 
   4   7   2        8.10        9.23      0.84 o 
   5   7   2      432.47      424.94      4.61 o 
   6   7   2      522.63      486.84      5.52 o 
   7   7   2       33.84       33.99      1.68 o 
   8   7   2        0.72        0.28      1.23 o 
   9   7   2       36.73       40.14      2.27 o 
  10   7   2        8.67       11.51      1.91 o 
 -10   8   2        0.05        4.92      2.51 o 
  -9   8   2      279.70      287.01      6.83 o 
  -8   8   2      190.20      185.17      5.36 o 
  -7   8   2     1508.18     1468.59     17.34 o 
  -6   8   2       61.39       67.25      2.46 o 
  -5   8   2      139.13      132.78      3.16 o 
  -4   8   2      312.57      282.21      4.67 o 
  -3   8   2        9.49        1.75      0.74 o 
  -2   8   2      119.37      131.50      2.64 o 
  -1   8   2       32.00       40.60      1.79 o 
   0   8   2      839.20      924.95      8.02 o 
   1   8   2     1534.10     1510.94     12.88 o 
   2   8   2      196.65      188.01      2.67 o 
   3   8   2      269.08      255.30      3.01 o 
   4   8   2       51.37       62.86      1.61 o 
   5   8   2       12.65       12.02      1.07 o 
   6   8   2       22.16       28.66      1.51 o 
   7   8   2      207.08      209.84      4.06 o 
   8   8   2       41.80       46.80      2.05 o 
   9   8   2      189.07      219.32      4.44 o 
  10   8   2       94.46      109.77      4.64 o 
 -10   9   2        0.12       -0.04      2.60 o 
  -9   9   2        3.40        0.42      2.35 o 
  -8   9   2        0.01       -0.98      1.75 o 
  -7   9   2      362.70      386.65      7.13 o 
  -6   9   2      606.84      586.34      7.95 o 
  -5   9   2       81.74       85.06      2.67 o 
  -4   9   2      758.72      739.90      9.24 o 
  -3   9   2       39.20       44.24      1.87 o 
  -2   9   2      287.49      304.84      4.83 o 
  -1   9   2      211.12      182.08      2.86 o 
   0   9   2      858.88      921.79      9.01 o 
   1   9   2      288.81      285.89      3.71 o 
   2   9   2       72.04       74.86      1.91 o 
   3   9   2      248.44      239.08      2.86 o 
   4   9   2      460.59      436.55      4.70 o 
   5   9   2      824.81      814.79      7.67 o 
   6   9   2       34.34       38.39      1.84 o 
   7   9   2        6.07       10.06      1.42 o 
   8   9   2       33.13       34.36      1.77 o 
   9   9   2      261.24      262.89      6.76 o 
 -10  10   2       85.65       83.38      6.18 o 
  -9  10   2       21.33       13.62      2.94 o 
  -8  10   2      138.10      144.68      5.66 o 
  -7  10   2      754.72      758.61     11.74 o 
  -6  10   2      826.75      837.98     12.22 o 
  -5  10   2        8.99        7.47      1.39 o 
  -4  10   2      119.66      103.00      2.91 o 
  -3  10   2      440.74      498.74      7.97 o 
  -2  10   2      125.84      128.17      2.80 o 
  -1  10   2       52.36       48.67      1.67 o 
   0  10   2      154.92      133.03      2.60 o 
   1  10   2      158.67      184.00      3.04 o 
   2  10   2     1408.27     1318.57     12.27 o 
   3  10   2       25.57       23.30      1.09 o 
   4  10   2     1656.22     1605.82     13.03 o 
   5  10   2      192.83      182.66      3.09 o 
   6  10   2      649.91      623.14      7.56 o 
   7  10   2       55.83       49.02      1.97 o 
   8  10   2      250.25      267.79      6.32 o 
   9  10   2        1.55       -0.96      2.05 o 
  -9  11   2       54.58       66.90      5.49 o 
  -8  11   2       55.07       59.67      4.71 o 
  -7  11   2       20.52       30.59      3.66 o 
  -6  11   2       14.42       25.69      2.51 o 
  -5  11   2       29.38       34.38      2.51 o 
  -4  11   2       19.62       22.61      1.73 o 
  -3  11   2      223.02      245.07      4.93 o 
  -2  11   2     1491.68     1505.98     15.85 o 
  -1  11   2      340.40      324.72      4.49 o 
   0  11   2       56.32       55.27      1.85 o 
   1  11   2        7.94        8.86      1.16 o 
   2  11   2       31.55       28.25      1.45 o 
   3  11   2       71.19       77.43      2.20 o 
   4  11   2      321.18      305.17      3.71 o 
   5  11   2      292.06      279.81      4.20 o 
   6  11   2       66.51       59.21      1.95 o 
   7  11   2       22.85       28.26      2.41 o 
   8  11   2       67.44       86.37      4.23 o 
   9  11   2        3.41        8.13      2.31 o 
  -9  12   2       83.59       92.81      6.37 o 
  -8  12   2       11.00        7.34      3.05 o 
  -7  12   2      115.58      127.39      7.01 o 
  -6  12   2       10.14       31.38      7.38 o 
  -5  12   2       33.64       29.14      2.57 o 
  -4  12   2      205.13      191.63      6.10 o 
  -3  12   2      174.34      170.90      3.61 o 
  -2  12   2      163.86      159.36      3.40 o 
  -1  12   2        0.41       -0.02      0.95 o 
   0  12   2       39.29       38.39      1.66 o 
   1  12   2      265.50      257.77      4.21 o 
   2  12   2      256.22      247.65      3.91 o 
   3  12   2       50.10       52.96      1.93 o 
   4  12   2      138.86      137.86      3.76 o 
   5  12   2      325.89      340.42      5.09 o 
   6  12   2        0.87        1.09      1.48 o 
   7  12   2       42.85       40.98      2.91 o 
   8  12   2        3.77        2.76      2.08 o 
  -8  13   2        3.89        3.31      3.34 o 
  -7  13   2       11.87       16.88      4.06 o 
  -6  13   2     1359.20     1347.50     20.21 o 
  -5  13   2        0.03       -2.07      2.07 o 
  -4  13   2       16.49       15.50      2.41 o 
  -3  13   2        1.24       -1.27      1.77 o 
  -2  13   2      294.82      278.15      5.67 o 
  -1  13   2       91.83       98.62      2.63 o 
   0  13   2      709.28      687.48      7.77 o 
   1  13   2       54.04       55.09      2.12 o 
   2  13   2     1001.33     1011.54     11.80 o 
   3  13   2       51.67       43.81      2.68 o 
   4  13   2       33.85       33.66      3.57 o 
   5  13   2       21.40       21.75      2.01 o 
   6  13   2      502.87      501.00     14.39 o 
   7  13   2        7.02        4.38      1.87 o 
   8  13   2       10.06        8.86      2.20 o 
  -8  14   2        0.17        0.55      4.91 o 
  -7  14   2       10.31        9.61      4.43 o 
  -6  14   2       12.39       14.04      2.71 o 
  -5  14   2        8.28        5.62      2.35 o 
  -4  14   2      287.80      290.26      7.08 o 
  -3  14   2      515.36      511.73     11.90 o 
  -2  14   2      306.43      319.70      6.26 o 
  -1  14   2        0.10        0.27      1.44 o 
   0  14   2       86.17       86.34      5.39 o 
   1  14   2      875.46      869.18     14.02 o 
   2  14   2      683.27      685.68      9.55 o 
   3  14   2       15.26       24.89      3.65 o 
   4  14   2      163.33      172.23      6.81 o 
   5  14   2        0.64        4.33      3.57 o 
   6  14   2       61.17       61.13      4.80 o 
   7  14   2       66.46       66.37      4.14 o 
  -7  15   2       42.82       45.14      4.45 o 
  -6  15   2       66.22       68.77      4.04 o 
  -5  15   2      257.85      283.47      7.38 o 
  -4  15   2       52.58       64.18      3.63 o 
  -3  15   2       35.24       27.50      2.67 o 
  -2  15   2       10.36        7.11      1.78 o 
  -1  15   2       72.27       78.95      3.75 o 
   0  15   2        3.16       -0.63      1.43 o 
   1  15   2     1677.79     1693.37     21.77 o 
   2  15   2       29.69       26.00      4.51 o 
   3  15   2      173.99      172.36      8.65 o 
   4  15   2        0.98        4.02      4.83 o 
   5  15   2       72.69       91.96     10.31 o 
   6  15   2       36.55       33.28      8.20 o 
  -6  16   2        0.01       -0.25      2.16 o 
  -5  16   2       18.65       11.67      2.60 o 
  -4  16   2      189.40      197.68      7.16 o 
  -3  16   2      275.41      302.58      7.06 o 
  -2  16   2       79.24       78.93      3.56 o 
  -1  16   2        0.57        1.86      1.44 o 
   0  16   2      254.44      249.85      4.91 o 
   2  16   2       26.33       26.68     12.08 o 
   3  16   2       47.02       49.02      7.60 o 
   4  16   2       98.47       98.96     10.21 o 
   5  16   2        0.22       -4.67      4.67 o 
  -5  17   2        0.81        2.39      2.26 o 
  -4  17   2       78.92       84.41      6.35 o 
  -3  17   2        0.86        1.56      1.80 o 
  -2  17   2       66.24       68.04      3.20 o 
  -1  17   2       14.55       11.41      1.89 o 
   0  17   2        4.97        8.16      3.08 o 
   1  17   2       10.81       10.21      5.54 o 
   2  17   2       38.91       34.91      6.95 o 
   3  17   2        0.73       10.75      5.75 o 
   4  17   2       23.21       24.86      7.11 o 
  -4  18   2       11.88       15.52      2.57 o 
  -3  18   2        1.62       -1.68      1.68 o 
  -2  18   2       13.39       13.91      2.44 o 
  -1  18   2       91.84      100.23      7.62 o 
   0  18   2        0.24        1.41      4.67 o 
   1  18   2      110.92      109.17     10.75 o 
   2  18   2      115.86      117.09     11.35 o 
   3  18   2      157.95      186.80     14.39 o 
  -1  19   2      127.96      136.58      9.10 o 
   0  19   2      203.54      183.11     13.95 o 
 -11   0   3       73.47       73.50      9.99 o 
  -9   0   3      263.33      224.66      9.04 o 
  -7   0   3       15.09       19.07      3.53 o 
  -5   0   3     1687.15     1759.91     21.51 o 
  -3   0   3      996.01     1000.49     10.23 o 
  -1   0   3     6092.15     6050.54    107.11 o 
   1   0   3     2005.31     1920.62     20.72 o 
   3   0   3       31.16       19.04      1.07 o 
   5   0   3      402.17      349.02      5.44 o 
   7   0   3     7000.52     6884.32     66.99 o 
   9   0   3       50.54       49.31      3.12 o 
 -11   1   3       27.20       23.33      5.35 o 
 -10   1   3        0.11       -2.28      2.28 o 
  -9   1   3       96.72       73.14      2.49 o 
  -8   1   3      192.81      189.54      3.43 o 
  -7   1   3       17.18       16.17      1.08 o 
  -6   1   3      124.79      137.92      2.37 o 
  -5   1   3      233.61      217.68      2.95 o 
  -4   1   3     7812.29     8151.25     57.20 o 
  -3   1   3      276.65      218.44      2.91 o 
  -2   1   3     2490.83     2479.64     21.23 o 
  -1   1   3     4303.95     4285.06     42.92 o 
   0   1   3       38.78       37.42      0.83 o 
   1   1   3      149.19      134.97      1.59 o 
   2   1   3      748.82      716.72      5.78 o 
   3   1   3       46.57       46.52      1.28 o 
   4   1   3      598.92      538.85      5.36 o 
   5   1   3      317.09      275.51      3.32 o 
   6   1   3       19.01       16.26      1.08 o 
   7   1   3       54.03       54.05      1.93 o 
   8   1   3     1747.47     1741.17     14.86 o 
   9   1   3       40.10       42.50      2.22 o 
  10   1   3      216.77      224.58      5.88 o 
 -11   2   3        0.81        1.38      1.76 o 
 -10   2   3        7.65       13.92      1.65 o 
  -9   2   3      126.02      105.63      3.11 o 
  -8   2   3      133.12      127.24      3.23 o 
  -7   2   3      268.74      254.56      3.78 o 
  -6   2   3      621.13      610.40      6.48 o 
  -5   2   3      548.27      582.79      5.66 o 
  -4   2   3       45.41       63.84      1.39 o 
  -3   2   3     3480.11     3615.70     27.06 o 
  -2   2   3      378.17      406.10      4.51 o 
  -1   2   3    10398.55    10318.58     91.53 o 
   0   2   3     8537.11     8188.70     60.76 o 
   1   2   3    13455.08    13523.30     93.98 o 
   2   2   3       12.17        3.93      0.76 o 
   3   2   3        1.61       -0.45      0.48 o 
   4   2   3      750.89      817.24      7.05 o 
   5   2   3      118.42      112.84      2.14 o 
   6   2   3      107.85       86.68      2.02 o 
   7   2   3     1115.86     1072.50      9.39 o 
   8   2   3      212.13      206.16      3.73 o 
   9   2   3        0.71       -1.61      1.61 o 
  10   2   3        1.11        0.88      1.75 o 
 -11   3   3        1.63       -1.54      2.21 o 
 -10   3   3       33.16       26.78      2.27 o 
  -9   3   3        3.84       11.69      1.85 o 
  -8   3   3       45.76       46.48      2.03 o 
  -7   3   3        1.58        0.44      0.90 o 
  -6   3   3      132.83      138.96      2.62 o 
  -5   3   3       40.55       62.34      1.73 o 
  -4   3   3        1.24        4.55      0.78 o 
  -3   3   3    12392.95    12330.47    107.45 o 
  -2   3   3       13.28       18.91      0.90 o 
  -1   3   3     2845.86     2631.65     24.25 o 
   0   3   3       38.14       53.48      2.13 o 
   1   3   3    11166.32    11389.00     79.18 o 
   2   3   3     3596.00     3728.79     25.32 o 
   3   3   3     2328.42     2330.13     17.28 o 
   4   3   3     1146.04     1293.06     10.04 o 
   5   3   3       37.88       20.83      1.12 o 
   6   3   3      250.58      262.71      3.46 o 
   7   3   3      145.79      143.92      2.93 o 
   8   3   3       56.51       62.77      2.33 o 
   9   3   3        0.25       -1.26      1.26 o 
  10   3   3      195.78      203.49      5.47 o 
 -11   4   3      118.72      127.34      4.26 o 
 -10   4   3      274.47      288.63      6.34 o 
  -9   4   3      281.22      307.03      6.30 o 
  -8   4   3      420.36      412.78      5.96 o 
  -7   4   3       47.69       53.63      1.90 o 
  -6   4   3      886.90      899.95      8.73 o 
  -5   4   3     4244.53     4081.06     36.96 o 
  -4   4   3     1779.95     1813.29     28.37 o 
  -3   4   3      378.22      383.65      5.13 o 
  -2   4   3       55.48       51.32      1.83 o 
  -1   4   3     2642.07     2979.74     22.72 o 
   0   4   3       53.72       47.54      1.97 o 
   1   4   3        9.73       25.52      0.74 o 
   2   4   3     3722.54     3727.56     28.11 o 
   3   4   3      346.75      440.09      4.10 o 
   4   4   3      117.96      121.79      2.00 o 
   5   4   3      691.26      694.68      6.36 o 
   6   4   3     1276.78     1307.05     10.73 o 
   7   4   3       84.79       74.57      2.06 o 
   8   4   3       55.90       59.66      2.41 o 
   9   4   3        9.58       11.20      1.76 o 
  10   4   3       41.79       39.42      3.84 o 
 -11   5   3        2.59        4.09      2.06 o 
 -10   5   3      104.21       93.91      3.94 o 
  -9   5   3       87.63       83.50      5.11 o 
  -8   5   3      436.54      442.37      6.46 o 
  -7   5   3      449.74      447.01      5.49 o 
  -6   5   3      267.79      269.00      4.12 o 
  -5   5   3      314.76      339.71      6.01 o 
  -4   5   3       35.64       34.49      1.62 o 
  -3   5   3     3856.43     4055.10     39.56 o 
  -2   5   3     2250.60     2053.58     19.10 o 
  -1   5   3    11973.15    12262.43     95.25 o 
   0   5   3    10390.87    10542.46     77.21 o 
   1   5   3      553.87      576.59      5.31 o 
   2   5   3        0.97        7.29      0.71 o 
   3   5   3       75.61       70.67      1.80 o 
   4   5   3       15.87        9.71      0.80 o 
   5   5   3      926.18      943.30      8.01 o 
   6   5   3      205.00      188.76      3.18 o 
   7   5   3       60.13       62.17      2.03 o 
   8   5   3      592.32      605.63      7.52 o 
   9   5   3        7.03        7.99      1.67 o 
  10   5   3       43.71       48.99      3.80 o 
 -11   6   3      313.86      345.65      7.60 o 
 -10   6   3      430.01      429.31      8.39 o 
  -9   6   3       11.45       16.57      2.25 o 
  -8   6   3       61.56       58.56      2.71 o 
  -7   6   3       11.27       12.20      1.29 o 
  -6   6   3       27.18       25.84      1.53 o 
  -5   6   3      196.13      167.03      4.17 o 
  -4   6   3     2868.59     3130.44     30.54 o 
  -3   6   3       16.70        8.95      0.95 o 
  -2   6   3       40.83       46.99      1.58 o 
  -1   6   3      220.82      248.48      3.17 o 
   0   6   3      209.91      205.52      3.02 o 
   1   6   3      364.05      373.16      3.83 o 
   2   6   3      660.41      690.88      6.63 o 
   3   6   3      636.40      611.83      5.55 o 
   4   6   3      533.55      577.50      5.58 o 
   5   6   3        4.16        3.47      0.80 o 
   6   6   3      156.44      149.02      3.20 o 
   7   6   3      141.68      141.46      2.83 o 
   8   6   3       84.87       81.79      2.69 o 
   9   6   3        5.10        4.41      1.63 o 
  10   6   3       21.45       22.37      2.43 o 
 -11   7   3       23.59       31.68      3.04 o 
 -10   7   3       45.72       55.29      3.38 o 
  -9   7   3      716.90      702.68     11.27 o 
  -8   7   3        7.39       10.73      2.94 o 
  -7   7   3      651.37      652.71      8.19 o 
  -6   7   3       40.09       35.68      2.02 o 
  -5   7   3       49.99       60.32      2.48 o 
  -4   7   3      127.58      164.85      2.86 o 
  -3   7   3       58.64       51.95      1.82 o 
  -2   7   3      276.85      308.49      4.27 o 
  -1   7   3     2879.91     2826.60     21.52 o 
   0   7   3      411.33      440.10      4.81 o 
   1   7   3     1329.91     1334.64     12.69 o 
   2   7   3      469.18      469.88      5.25 o 
   3   7   3      256.99      280.02      3.49 o 
   4   7   3        4.32        7.69      0.74 o 
   5   7   3     1169.70     1177.26     10.12 o 
   6   7   3      117.55      127.44      2.67 o 
   7   7   3      543.74      535.64      6.97 o 
   8   7   3      140.65      123.43      3.27 o 
   9   7   3      189.38      208.68      4.40 o 
  10   7   3       59.08       67.64      3.05 o 
 -10   8   3       21.19       21.12      2.65 o 
  -9   8   3       79.49       72.11      3.68 o 
  -8   8   3      286.01      281.15     11.01 o 
  -7   8   3      682.48      723.72     22.23 o 
  -6   8   3     1483.01     1459.13     16.04 o 
  -5   8   3       11.44       12.44      1.50 o 
  -4   8   3      135.49      117.66      2.51 o 
  -3   8   3       57.83       60.70      2.06 o 
  -2   8   3     1941.06     2134.44     17.88 o 
  -1   8   3        0.95       -0.56      0.58 o 
   0   8   3     1482.59     1452.10     13.69 o 
   1   8   3       48.41       46.78      1.70 o 
   2   8   3       44.41       55.89      1.74 o 
   3   8   3       48.29       44.37      1.93 o 
   4   8   3        6.95        6.22      0.79 o 
   5   8   3      590.00      598.27      6.44 o 
   6   8   3       75.58       76.58      2.37 o 
   7   8   3      211.20      203.40      4.15 o 
   8   8   3        3.63       -0.67      1.23 o 
   9   8   3        0.63        0.80      1.42 o 
 -10   9   3        0.68        2.32      2.48 o 
  -9   9   3       28.36       30.08      2.88 o 
  -8   9   3      161.24      168.05      5.99 o 
  -7   9   3     3124.36     3187.31     49.66 o 
  -6   9   3      572.29      597.63      8.53 o 
  -5   9   3      739.68      756.21     11.76 o 
  -4   9   3      214.34      193.83      3.64 o 
  -3   9   3      101.87      116.25      3.02 o 
  -2   9   3       39.33       24.09      1.21 o 
  -1   9   3       98.73      112.14      2.11 o 
   0   9   3       43.69       38.38      1.76 o 
   1   9   3       92.40       97.24      2.54 o 
   2   9   3       52.42       56.84      1.87 o 
   3   9   3       10.32       10.38      1.10 o 
   4   9   3     1022.53      977.25      8.55 o 
   5   9   3       53.23       51.38      1.68 o 
   6   9   3       51.69       52.02      2.32 o 
   7   9   3       19.29       18.27      1.65 o 
   8   9   3      135.45      130.63      3.27 o 
   9   9   3      314.10      353.08      5.65 o 
 -10  10   3        1.72       -0.41      2.45 o 
  -9  10   3        2.92        3.01      2.44 o 
  -8  10   3      114.94      130.70      5.50 o 
  -7  10   3       22.33       33.84      3.23 o 
  -6  10   3      700.41      697.61     10.21 o 
  -5  10   3      450.43      437.18      7.73 o 
  -4  10   3       39.79       33.83      1.83 o 
  -3  10   3        6.29        8.11      1.97 o 
  -2  10   3      215.40      192.15      3.17 o 
  -1  10   3      231.51      206.32      3.80 o 
   0  10   3      118.59      121.03      2.77 o 
   1  10   3      590.48      554.89      7.28 o 
   2  10   3       22.55       21.48      1.44 o 
   3  10   3      317.42      304.11      4.41 o 
   4  10   3      302.72      303.63      4.59 o 
   5  10   3       19.49       22.28      1.35 o 
   6  10   3       30.17       28.22      1.69 o 
   7  10   3      190.94      184.56      3.82 o 
   8  10   3       12.04       12.22      1.93 o 
   9  10   3       39.48       31.90      1.96 o 
  -9  11   3        0.01        2.45      2.52 o 
  -8  11   3       18.54       18.18      3.45 o 
  -7  11   3      342.93      369.62      8.75 o 
  -6  11   3      300.13      308.57      6.77 o 
  -5  11   3      127.69      117.39      4.04 o 
  -4  11   3      566.19      534.88      8.67 o 
  -3  11   3       17.62       17.77      1.38 o 
  -2  11   3      438.37      439.84      5.54 o 
  -1  11   3      142.86      130.07      3.08 o 
   0  11   3        2.58        0.41      0.85 o 
   1  11   3      299.54      286.39      4.51 o 
   2  11   3      257.06      262.24      4.37 o 
   3  11   3      287.58      271.59      4.25 o 
   4  11   3      191.24      193.04      3.93 o 
   5  11   3        0.02       -1.69      1.69 o 
   6  11   3       90.09       87.74      2.93 o 
   7  11   3       17.30       17.82      1.53 o 
   8  11   3       40.00       36.13      2.03 o 
  -9  12   3        3.34        4.24      3.33 o 
  -8  12   3       43.81       43.46      6.84 o 
  -7  12   3       18.66       27.62      3.18 o 
  -6  12   3      110.47      115.60      4.59 o 
  -5  12   3       95.74       91.68      3.70 o 
  -4  12   3        0.63       -1.47      1.47 o 
  -3  12   3        0.01       -1.18      1.18 o 
  -2  12   3      114.05      107.21      3.01 o 
  -1  12   3       44.33       39.09      2.46 o 
   0  12   3      371.42      330.25      5.07 o 
   1  12   3        4.25        2.10      1.19 o 
   2  12   3        0.05        2.66      1.24 o 
   3  12   3       83.47       80.92      3.24 o 
   4  12   3      494.77      470.15      7.77 o 
   5  12   3        5.55        0.92      2.10 o 
   6  12   3      307.29      295.26      4.33 o 
   7  12   3        0.57        1.90      1.07 o 
   8  12   3      139.59      137.77      4.64 o 
  -8  13   3       11.57        6.44      5.32 o 
  -7  13   3       47.33       42.29      4.36 o 
  -6  13   3       33.05       34.13      3.89 o 
  -5  13   3        7.42        3.32      1.98 o 
  -4  13   3       12.80       13.66      2.09 o 
  -3  13   3       49.29       42.29      2.64 o 
  -2  13   3      103.99      106.95      3.42 o 
  -1  13   3       75.74       78.22      3.14 o 
   0  13   3      165.31      158.58      5.35 o 
   1  13   3      250.27      234.14      4.65 o 
   2  13   3      551.99      580.43      8.84 o 
   3  13   3      865.15      863.18     11.85 o 
   4  13   3       26.31       21.06      2.64 o 
   5  13   3      183.98      187.98      6.23 o 
   6  13   3       48.64       41.09      3.72 o 
   7  13   3        0.16       -0.72      1.77 o 
  -8  14   3       49.06       55.93      8.88 o 
  -7  14   3       25.33       27.59      4.01 o 
  -6  14   3        1.40        4.02      2.77 o 
  -5  14   3      266.35      269.49      7.36 o 
  -4  14   3      161.33      151.63      5.33 o 
  -3  14   3       20.28       25.39      2.65 o 
  -2  14   3       96.10       92.69      3.79 o 
  -1  14   3      334.21      315.40      6.35 o 
   0  14   3      102.86       90.86      4.76 o 
   1  14   3     2065.41     2059.62     26.56 o 
   2  14   3        6.22        2.75      2.06 o 
   3  14   3      341.52      344.82      6.98 o 
   4  14   3        0.70       -1.00      1.49 o 
   5  14   3       29.07       24.59      2.34 o 
   6  14   3       32.54       27.20      7.27 o 
   7  14   3       85.51       98.53     11.24 o 
  -7  15   3      129.50      134.94      6.93 o 
  -6  15   3       15.04       14.59      3.37 o 
  -5  15   3        7.24       10.07      2.58 o 
  -4  15   3      159.73      168.03      6.06 o 
  -3  15   3        8.46       10.66      2.36 o 
  -2  15   3       27.15       27.17      2.39 o 
  -1  15   3       30.94       27.88      2.32 o 
   0  15   3        2.35        1.70      1.76 o 
   1  15   3      571.36      583.33     10.03 o 
   2  15   3      399.93      386.80      7.50 o 
   3  15   3        8.93        6.85      2.10 o 
   4  15   3      168.61      177.94      5.04 o 
   5  15   3       11.54        7.22      5.48 o 
   6  15   3      374.78      354.38     19.76 o 
  -6  16   3       10.22       14.29      3.46 o 
  -5  16   3       35.11       31.26      3.26 o 
  -4  16   3      338.51      362.21      8.49 o 
  -3  16   3       68.14       62.44      6.04 o 
  -2  16   3       40.65       40.00      2.78 o 
  -1  16   3       90.97       82.45      3.51 o 
   0  16   3       18.29        9.85      2.04 o 
   1  16   3      536.32      526.34     18.88 o 
   2  16   3        0.52       -1.34      1.34 o 
   3  16   3       11.76        8.09      3.80 o 
   4  16   3        7.20        2.50      4.67 o 
   5  16   3      143.02      165.19     13.68 o 
  -5  17   3       32.28       31.62      3.30 o 
  -4  17   3       40.01       31.07      3.17 o 
  -3  17   3      198.40      204.38      6.12 o 
  -2  17   3        0.65       -1.67      1.71 o 
  -1  17   3       81.43       85.18      3.50 o 
   0  17   3        3.35        3.46      1.74 o 
   1  17   3        1.66        0.91      2.37 o 
   2  17   3       41.72       38.16      7.17 o 
   3  17   3       18.09       19.76      6.35 o 
   4  17   3        0.89       -0.98      4.83 o 
  -3  18   3       57.22       57.95      3.52 o 
  -2  18   3       64.78       62.29      3.93 o 
  -1  18   3       72.65       63.69      3.07 o 
   0  18   3       69.39       72.97      3.05 o 
   1  18   3        2.13       -3.85      3.85 o 
   2  18   3       44.56       46.74      8.09 o 
 -10   0   4      102.64       68.51      8.79 o 
  -8   0   4        0.29        0.66      2.25 o 
  -6   0   4      407.91      354.48      9.37 o 
  -4   0   4     3007.81     3196.89     38.50 o 
  -2   0   4    13781.78    13340.71    183.99 o 
   0   0   4     3290.50     2985.75     42.44 o 
   2   0   4      145.90      152.43      2.80 o 
   4   0   4      338.14      299.46      5.34 o 
   6   0   4     1613.08     1528.38     17.30 o 
   8   0   4     1030.97     1044.30     15.11 o 
  10   0   4       51.10       53.22      6.21 o 
 -11   1   4        9.39       12.94      4.66 o 
 -10   1   4       65.26       71.63      6.31 o 
  -9   1   4      182.11      197.45      5.97 o 
  -8   1   4       44.12       35.71      3.20 o 
  -7   1   4       93.01       88.74      5.74 o 
  -6   1   4       18.11       16.81      1.81 o 
  -5   1   4      382.13      340.22      4.77 o 
  -4   1   4      975.67      939.09      9.87 o 
  -3   1   4     1796.54     1753.03     14.45 o 
  -2   1   4     3249.62     3139.39     26.72 o 
  -1   1   4     1084.32     1036.04     12.24 o 
   0   1   4      818.18      831.76      9.64 o 
   1   1   4        7.19       16.46      0.69 o 
   2   1   4      213.18      169.39      2.16 o 
   3   1   4      186.03      233.58      2.76 o 
   4   1   4       19.39       23.05      1.05 o 
   5   1   4        5.22        5.95      0.71 o 
   6   1   4       38.09       32.61      1.43 o 
   7   1   4     1353.87     1390.87     11.69 o 
   8   1   4      104.95      100.33      3.03 o 
   9   1   4      519.54      522.18      7.96 o 
  10   1   4        7.47        6.87      2.43 o 
 -11   2   4      412.40      447.63     15.87 o 
 -10   2   4       24.25       21.62      3.48 o 
  -9   2   4       86.23       74.38      4.64 o 
  -8   2   4      336.86      315.61      5.44 o 
  -7   2   4      666.34      630.21      7.12 o 
  -6   2   4        4.21        7.45      0.77 o 
  -5   2   4     2958.22     3128.68     30.91 o 
  -4   2   4     1165.43     1167.72     10.87 o 
  -3   2   4      250.40      243.12      3.28 o 
  -2   2   4     4448.67     4418.60     44.15 o 
  -1   2   4      471.14      373.02      4.64 o 
   0   2   4      265.90      246.33      3.22 o 
   1   2   4      415.26      490.74      4.33 o 
   2   2   4      760.38      768.35      6.37 o 
   3   2   4     1838.10     1984.77     15.07 o 
   4   2   4     1121.51     1082.05      8.96 o 
   5   2   4      119.92      111.00      2.20 o 
   6   2   4      228.59      212.31      3.19 o 
   7   2   4      925.59      911.25      8.47 o 
   8   2   4       96.97       90.04      2.82 o 
   9   2   4        2.25        1.59      1.80 o 
  10   2   4       17.26       15.04      2.78 o 
 -11   3   4        1.58       -0.46      3.89 o 
 -10   3   4      140.16      155.00      7.34 o 
  -9   3   4       65.75       67.77      2.52 o 
  -8   3   4        0.56        1.75      1.70 o 
  -7   3   4       13.02       12.57      1.17 o 
  -6   3   4      482.39      489.84      5.23 o 
  -5   3   4     1103.25     1159.60     10.82 o 
  -4   3   4     1660.84     1716.10     15.01 o 
  -3   3   4     1190.94     1259.53     12.43 o 
  -2   3   4     1549.54     1529.50     14.74 o 
  -1   3   4        2.35        0.55      0.78 o 
   0   3   4      290.76      347.63      3.63 o 
   1   3   4     4428.66     4605.65     36.53 o 
   2   3   4     4294.27     4398.60     34.92 o 
   3   3   4      672.17      691.44      5.79 o 
   4   3   4      305.40      321.45      3.60 o 
   5   3   4      433.98      426.12      4.70 o 
   6   3   4       48.22       46.18      1.66 o 
   7   3   4       14.03       15.71      1.39 o 
   8   3   4      465.94      469.43      6.28 o 
   9   3   4       32.84       31.38      2.54 o 
  10   3   4       97.84      116.07      5.04 o 
 -11   4   4        7.18        1.45      2.77 o 
 -10   4   4       21.13       23.34      2.00 o 
  -9   4   4      108.79      116.27      4.64 o 
  -8   4   4      560.71      578.08      8.71 o 
  -7   4   4       39.84       35.28      2.04 o 
  -6   4   4       18.11       16.47      1.26 o 
  -5   4   4       48.06       47.85      1.48 o 
  -4   4   4      531.20      611.40      7.48 o 
  -3   4   4       90.87      101.66      2.13 o 
  -2   4   4      545.28      661.74      7.77 o 
  -1   4   4     1024.05      948.85      9.78 o 
   0   4   4     3780.44     3784.46     30.10 o 
   1   4   4      350.46      386.68      6.01 o 
   2   4   4     3113.04     3281.15     31.26 o 
   3   4   4     3697.92     4112.79     28.19 o 
   4   4   4      598.64      578.41      5.31 o 
   5   4   4      824.21      866.13      7.63 o 
   6   4   4      182.72      158.40      3.04 o 
   7   4   4        0.41       -1.04      1.04 o 
   8   4   4        5.76        1.28      1.75 o 
   9   4   4      183.15      195.60      4.33 o 
  10   4   4      136.12      134.56      5.35 o 
 -11   5   4      115.64      112.12      5.74 o 
 -10   5   4        0.20        0.84      1.96 o 
  -9   5   4       37.19       38.81      3.00 o 
  -8   5   4        1.49        1.66      1.27 o 
  -7   5   4      119.37      107.41      2.67 o 
  -6   5   4        0.01       -0.33      0.85 o 
  -5   5   4     1002.51      973.31     10.46 o 
  -4   5   4      177.73      205.44      3.71 o 
  -3   5   4       25.45       71.23      2.64 o 
  -2   5   4       52.83       81.00      1.51 o 
  -1   5   4      922.06     1005.12      8.53 o 
   0   5   4      764.45      784.33      7.88 o 
   1   5   4     4036.61     4106.96     32.88 o 
   2   5   4     4173.91     4481.61     33.76 o 
   3   5   4        2.47        0.38      0.68 o 
   4   5   4      166.81      165.10      2.39 o 
   5   5   4       26.58       21.06      1.14 o 
   6   5   4        7.76        8.03      1.02 o 
   7   5   4     1149.16     1130.03     10.86 o 
   8   5   4       73.13       73.34      3.23 o 
   9   5   4        7.00        8.97      2.19 o 
  10   5   4        6.96        7.83      2.20 o 
 -11   6   4        0.10       -1.71      1.77 o 
 -10   6   4       60.43       60.13      3.21 o 
  -9   6   4        0.22       -0.36      1.53 o 
  -8   6   4       13.68       16.31      1.94 o 
  -7   6   4        0.48       -1.19      1.29 o 
  -6   6   4     1524.91     1483.87     15.22 o 
  -5   6   4       22.92       16.09      1.37 o 
  -4   6   4      349.96      372.70      5.14 o 
  -3   6   4       58.89       62.23      2.54 o 
  -2   6   4        7.08       26.10      1.16 o 
  -1   6   4      558.59      556.31      6.37 o 
   0   6   4     6771.37     6930.33     54.41 o 
   1   6   4      194.14      237.20      4.78 o 
   2   6   4      367.37      418.91      4.56 o 
   3   6   4       36.72       29.79      1.27 o 
   4   6   4      180.44      231.41      2.89 o 
   5   6   4      615.93      624.98      5.96 o 
   6   6   4       71.44       81.13      2.07 o 
   7   6   4        1.42       -0.86      1.16 o 
   8   6   4        0.12        0.81      1.29 o 
   9   6   4        6.04        3.83      1.52 o 
  10   6   4       31.95       38.44      2.73 o 
 -10   7   4      146.88      149.76      4.84 o 
  -9   7   4      116.50      111.14      4.45 o 
  -8   7   4       79.57       66.49      3.16 o 
  -7   7   4     1166.60     1113.33     13.93 o 
  -6   7   4       44.70       39.76      2.97 o 
  -5   7   4      168.71      167.05      4.01 o 
  -4   7   4      912.47      908.42     11.01 o 
  -3   7   4        0.35        1.54      0.84 o 
  -2   7   4     1460.91     1463.43     12.67 o 
  -1   7   4      712.66      787.70      7.53 o 
   0   7   4      615.78      623.86      5.97 o 
   1   7   4       51.13       54.47      1.86 o 
   2   7   4      789.29      719.55      7.44 o 
   3   7   4      544.17      561.77      6.33 o 
   4   7   4        2.37        2.19      0.77 o 
   5   7   4      255.71      278.49      3.62 o 
   6   7   4      455.20      443.47      5.36 o 
   7   7   4      218.16      196.40      3.82 o 
   8   7   4       30.22       32.89      1.98 o 
   9   7   4       11.81        6.61      1.65 o 
 -10   8   4        1.34        0.06      2.00 o 
  -9   8   4       68.31       70.60      3.55 o 
  -8   8   4      104.88       98.83      3.85 o 
  -7   8   4       45.03       54.85      3.69 o 
  -6   8   4      212.27      217.04      4.91 o 
  -5   8   4      313.99      309.09      6.10 o 
  -4   8   4        6.99       10.71      1.39 o 
  -3   8   4       33.46       28.12      1.52 o 
  -2   8   4     1796.40     1872.85     15.95 o 
  -1   8   4      102.59      102.83      2.20 o 
   0   8   4      505.49      551.39      5.90 o 
   1   8   4      166.26      169.76      3.40 o 
   2   8   4       27.17       39.34      1.60 o 
   3   8   4       32.23       35.40      1.50 o 
   4   8   4       25.11       21.24      1.39 o 
   5   8   4      360.02      370.55      4.30 o 
   6   8   4      189.35      154.63      3.10 o 
   7   8   4       17.70       11.78      1.51 o 
   8   8   4       67.21       74.94      2.73 o 
   9   8   4       33.07       36.59      2.27 o 
 -10   9   4      122.57      128.09      4.79 o 
  -9   9   4      106.03      116.94      4.53 o 
  -8   9   4      102.41      101.12      4.74 o 
  -7   9   4        2.69       12.05      5.65 o 
  -6   9   4      137.69      138.03      4.43 o 
  -5   9   4      306.90      296.09      6.02 o 
  -4   9   4       36.34       29.35      1.79 o 
  -3   9   4       45.41       45.02      2.02 o 
  -2   9   4        0.06       -0.57      0.73 o 
  -1   9   4      197.97      209.67      3.34 o 
   0   9   4       57.44       51.64      1.62 o 
   1   9   4       96.68       93.60      2.69 o 
   2   9   4        0.91        2.80      0.97 o 
   3   9   4       78.55       80.54      2.50 o 
   4   9   4       49.12       45.69      1.92 o 
   5   9   4       37.25       36.05      1.57 o 
   6   9   4       52.57       38.06      1.82 o 
   7   9   4      211.56      199.11      4.06 o 
   8   9   4       12.93       12.62      1.63 o 
   9   9   4       14.43       14.17      1.81 o 
 -10  10   4        4.62        9.34      2.83 o 
  -9  10   4       36.48       31.09      2.86 o 
  -8  10   4        8.50        7.24      2.52 o 
  -7  10   4       10.69       21.51      2.92 o 
  -6  10   4     1291.16     1290.43     19.22 o 
  -5  10   4       13.56        8.91      1.86 o 
  -4  10   4       21.00       17.14      1.93 o 
  -3  10   4       25.26       27.38      1.80 o 
  -2  10   4      320.60      302.53      4.35 o 
  -1  10   4       25.55       26.13      1.41 o 
   0  10   4      149.23      144.13      2.92 o 
   1  10   4       17.65       12.57      1.22 o 
   2  10   4        7.81        8.01      1.22 o 
   3  10   4      272.93      269.34      5.04 o 
   4  10   4        0.09        0.04      1.80 o 
   5  10   4        3.44       -1.44      1.44 o 
   6  10   4      452.48      420.07      5.66 o 
   7  10   4       14.08       12.53      1.45 o 
   8  10   4       21.79       21.00      1.88 o 
  -9  11   4      177.55      181.75      6.62 o 
  -8  11   4       11.91        6.42      2.99 o 
  -7  11   4      453.66      459.99     11.69 o 
  -6  11   4        0.35        0.44      2.19 o 
  -5  11   4      163.83      145.19      4.56 o 
  -4  11   4       54.93       63.28      2.97 o 
  -3  11   4      196.38      189.96      4.74 o 
  -2  11   4       76.07       85.12      2.39 o 
  -1  11   4      272.39      263.65      4.49 o 
   0  11   4      125.29      119.56      2.80 o 
   1  11   4      777.59      754.67     15.22 o 
   2  11   4     1220.93     1192.46     12.66 o 
   3  11   4      362.05      382.49      6.23 o 
   4  11   4       46.12       44.08      3.40 o 
   5  11   4      208.24      184.52      4.89 o 
   6  11   4       20.66       14.07      2.10 o 
   7  11   4       38.59       43.48      1.87 o 
   8  11   4       35.08       40.10      2.10 o 
  -9  12   4       61.66       71.73      5.88 o 
  -8  12   4        7.32        5.79      2.92 o 
  -7  12   4      396.49      420.17     21.51 o 
  -6  12   4      371.45      348.31      8.49 o 
  -5  12   4        7.82        4.95      1.91 o 
  -4  12   4        2.62       -1.48      1.48 o 
  -3  12   4      117.08      117.73      3.93 o 
  -2  12   4       67.34       66.58      2.46 o 
  -1  12   4      398.15      382.83      5.81 o 
   0  12   4        1.02       -0.20      1.26 o 
   1  12   4     1587.79     1597.14     17.48 o 
   2  12   4        0.00       -0.93      1.43 o 
   3  12   4      561.26      544.32      8.74 o 
   4  12   4        0.08        0.50      2.44 o 
   5  12   4      496.68      509.55      9.51 o 
   6  12   4       35.13       34.13      2.73 o 
   7  12   4        4.42        3.42      2.31 o 
   8  12   4       19.02       19.31      1.78 o 
  -8  13   4        4.69        9.38      4.54 o 
  -7  13   4        2.63        7.64      4.10 o 
  -6  13   4      136.95      146.68      6.98 o 
  -5  13   4      153.26      139.86      5.38 o 
  -4  13   4      338.63      305.15      6.62 o 
  -3  13   4      472.36      481.97      8.47 o 
  -2  13   4        1.68        0.36      1.42 o 
  -1  13   4       27.17       26.09      2.03 o 
   0  13   4      129.57      123.90      4.93 o 
   1  13   4      453.03      472.31      8.03 o 
   2  13   4     1149.36     1124.79     16.50 o 
   3  13   4      298.72      300.62      6.91 o 
   4  13   4      164.99      156.80      4.97 o 
   5  13   4       49.21       46.86      3.03 o 
   6  13   4       76.39       74.95      3.62 o 
   7  13   4       22.50       15.35      2.33 o 
  -7  14   4      106.84      105.24      8.21 o 
  -6  14   4       96.25      118.07      6.30 o 
  -5  14   4       25.40       26.70      3.72 o 
  -4  14   4        1.58       -1.07      1.94 o 
  -3  14   4       64.19       61.30      3.68 o 
  -2  14   4     1385.17     1373.29     17.77 o 
  -1  14   4      180.71      175.36      6.11 o 
   0  14   4      202.56      209.58      6.29 o 
   1  14   4       18.08       27.30      2.68 o 
   2  14   4      129.02      109.86      4.31 o 
   3  14   4      112.22      113.55      4.32 o 
   4  14   4       57.66       65.24      3.35 o 
   5  14   4        0.43       -0.47      1.69 o 
   6  14   4       42.42       40.64      3.62 o 
  -7  15   4       36.49       37.03      6.20 o 
  -6  15   4       19.14       17.71      3.74 o 
  -5  15   4      219.19      221.65      8.16 o 
  -4  15   4       15.37       16.35      2.77 o 
  -3  15   4        2.79        1.54      3.37 o 
  -2  15   4      153.77      155.33      4.81 o 
  -1  15   4       60.07       50.44      2.97 o 
   0  15   4       90.83       94.16      4.09 o 
   1  15   4      272.81      276.06      6.90 o 
   2  15   4       13.65        8.43      2.15 o 
   3  15   4       15.24       12.45      2.16 o 
   4  15   4        0.17       -1.57      1.57 o 
   5  15   4       55.75       49.14      2.94 o 
   6  15   4        4.95        8.69      2.55 o 
  -6  16   4       40.84       42.61      4.61 o 
  -5  16   4       12.63       18.28      4.18 o 
  -4  16   4       22.88       23.53      3.04 o 
  -3  16   4      110.60      104.76      4.77 o 
  -2  16   4        1.86        2.51      2.12 o 
  -1  16   4       61.60       70.51      3.45 o 
   0  16   4      230.02      243.69      6.32 o 
   1  16   4        5.96        3.58      2.01 o 
   2  16   4      141.34      145.18      4.81 o 
   3  16   4       11.14        6.49      1.96 o 
   4  16   4       23.92       27.82      2.39 o 
   5  16   4        2.62        4.72      5.97 o 
  -5  17   4       10.87        7.06      3.17 o 
  -4  17   4        9.22       10.10      2.70 o 
  -3  17   4        0.00       -1.10      2.16 o 
  -2  17   4      114.77      132.28      4.59 o 
  -1  17   4        1.57       -0.10      2.03 o 
   0  17   4        1.32       -0.20      1.86 o 
   1  17   4        1.19       -0.46      1.80 o 
   2  17   4      199.13      207.29      5.49 o 
   3  17   4       21.79       13.41      2.00 o 
  -3  18   4        6.95        4.39      3.26 o 
  -2  18   4       67.07       57.07      3.35 o 
  -1  18   4        3.81        6.99      2.39 o 
   0  18   4       60.23       55.34      3.67 o 
   1  18   4      134.97      136.67      5.77 o 
   2  18   4        9.63        9.76      1.79 o 
 -11   0   5        5.69        1.95      6.30 o 
  -9   0   5       93.35       55.64      7.49 o 
  -7   0   5      141.43      133.62      9.34 o 
  -5   0   5      780.53      713.40     12.18 o 
  -3   0   5     7666.18     7678.84    127.42 o 
  -1   0   5     2390.50     2232.47     46.77 o 
   1   0   5      656.00      624.52      7.92 o 
   3   0   5     1572.67     1552.74     16.42 o 
   5   0   5     1277.77     1178.32     15.25 o 
   7   0   5     2132.44     2157.62     26.42 o 
   9   0   5       77.92       81.71      5.71 o 
 -11   1   5      158.95      157.41      9.64 o 
 -10   1   5       11.40       14.45      4.14 o 
  -9   1   5      397.97      398.31     14.44 o 
  -8   1   5        0.01       -1.49      1.49 o 
  -7   1   5     1250.34     1245.32     17.40 o 
  -6   1   5       71.35       73.80      2.33 o 
  -5   1   5      440.59      449.85      6.76 o 
  -4   1   5     2787.87     2719.87     27.15 o 
  -3   1   5      238.34      238.73      3.88 o 
  -2   1   5      122.14      100.31      1.84 o 
  -1   1   5      354.68      413.09      8.67 o 
   0   1   5      365.68      324.91      6.13 o 
   1   1   5      533.96      481.14      4.90 o 
   2   1   5      770.66      787.91      6.80 o 
   3   1   5       17.51       17.90      0.89 o 
   4   1   5      107.25       94.83      1.89 o 
   5   1   5      223.50      207.39      3.02 o 
   6   1   5      480.95      473.59      5.24 o 
   7   1   5     1168.16     1181.48     10.96 o 
   8   1   5      121.37      112.35      3.44 o 
   9   1   5        0.33       -1.88      1.88 o 
  10   1   5       12.61       14.11      3.40 o 
 -11   2   5        8.96        8.88      4.68 o 
 -10   2   5       33.59       39.11      6.03 o 
  -9   2   5      127.11      113.27      5.67 o 
  -8   2   5      718.62      709.70     14.06 o 
  -7   2   5      247.46      278.96      6.11 o 
  -6   2   5       42.46       47.41      2.24 o 
  -5   2   5      105.18      100.60      2.21 o 
  -4   2   5      156.65      177.47      3.11 o 
  -3   2   5       48.30       65.03      1.59 o 
  -2   2   5       27.15       42.41      1.48 o 
  -1   2   5      251.06      285.27      3.95 o 
   0   2   5     1094.73     1132.34     14.20 o 
   1   2   5      639.96      663.13      5.92 o 
   2   2   5       20.29        9.70      0.80 o 
   3   2   5      218.84      179.17      2.55 o 
   4   2   5       16.30        5.49      0.71 o 
   5   2   5       58.39       55.79      1.63 o 
   6   2   5        0.22        0.28      0.75 o 
   7   2   5      386.15      408.47      6.27 o 
   8   2   5     1591.66     1638.00     17.43 o 
   9   2   5       14.73       11.49      2.21 o 
  10   2   5        0.36        0.76      2.62 o 
 -11   3   5      110.26      110.22      8.27 o 
 -10   3   5       22.58       16.13      4.47 o 
  -9   3   5        0.17        0.81      3.16 o 
  -8   3   5      273.89      250.22      7.89 o 
  -7   3   5        5.72        6.17      2.51 o 
  -6   3   5       22.28       14.58      1.34 o 
  -5   3   5      967.75     1014.62     11.59 o 
  -4   3   5        0.03       -0.47      0.70 o 
  -3   3   5      514.49      578.59      7.93 o 
  -2   3   5        6.45        7.18      0.77 o 
  -1   3   5     2574.69     2571.95     22.31 o 
   0   3   5       17.51       16.03      0.76 o 
   1   3   5      868.56      839.64      8.26 o 
   2   3   5       91.26       92.95      1.83 o 
   3   3   5      154.35      172.73      3.62 o 
   4   3   5      168.24      186.05      2.55 o 
   5   3   5      424.82      396.28      5.12 o 
   6   3   5       95.14       81.78      2.48 o 
   7   3   5      977.35      976.32      9.51 o 
   8   3   5       12.07       15.10      2.09 o 
   9   3   5       36.77       41.91      2.65 o 
  10   3   5        0.28       -2.12      2.12 o 
 -11   4   5        0.59       -2.54      3.59 o 
 -10   4   5      134.98      135.26     10.18 o 
  -9   4   5      240.72      252.80      8.20 o 
  -8   4   5        0.07        4.65      1.09 o 
  -7   4   5       17.21       19.08      1.16 o 
  -6   4   5        0.56        0.77      0.86 o 
  -5   4   5      720.90      776.89      7.82 o 
  -4   4   5      973.86     1036.71     10.02 o 
  -3   4   5     2366.79     2319.76     20.44 o 
  -2   4   5       32.11       39.01      1.45 o 
  -1   4   5     1110.65     1146.49     12.78 o 
   0   4   5      457.22      506.24      5.30 o 
   1   4   5       90.15       82.65      1.86 o 
   2   4   5     1138.37     1173.46     10.64 o 
   3   4   5      130.39      125.25      2.32 o 
   4   4   5      575.00      597.27      5.49 o 
   5   4   5      329.07      297.94      3.62 o 
   6   4   5      379.29      381.30      4.55 o 
   7   4   5      377.37      371.86      7.17 o 
   8   4   5       45.97       42.31      2.50 o 
   9   4   5       49.78       48.80      2.73 o 
  10   4   5       90.29       99.69      4.85 o 
 -11   5   5        0.02        2.94      4.01 o 
 -10   5   5       70.39       79.93      4.13 o 
  -9   5   5        0.07        1.00      1.43 o 
  -8   5   5       16.12       11.63      1.56 o 
  -7   5   5       83.40       74.29      2.51 o 
  -6   5   5     1982.21     1934.97     17.60 o 
  -5   5   5      593.66      632.39      7.43 o 
  -4   5   5        0.35        3.02      0.88 o 
  -3   5   5      259.51      251.53      3.86 o 
  -2   5   5      279.70      347.64      4.87 o 
  -1   5   5     2161.27     2229.52     18.43 o 
   0   5   5     3094.28     3129.70     25.41 o 
   1   5   5     8128.15     8573.29     71.52 o 
   2   5   5      219.94      243.11      3.49 o 
   3   5   5       37.83       39.34      1.42 o 
   4   5   5      573.48      601.88      6.05 o 
   5   5   5       15.07       15.51      1.07 o 
   6   5   5      548.10      518.44      5.47 o 
   7   5   5      137.67      136.63      3.15 o 
   8   5   5        4.07       -0.16      1.42 o 
   9   5   5       63.75       64.80      2.75 o 
 -11   6   5       44.01       42.27      3.16 o 
 -10   6   5       43.65       45.83      2.57 o 
  -9   6   5       59.64       67.37      3.22 o 
  -8   6   5       42.32       46.36      3.05 o 
  -7   6   5      363.11      373.33      6.10 o 
  -6   6   5     1296.67     1306.47     13.85 o 
  -5   6   5      487.03      511.12      6.65 o 
  -4   6   5      416.15      404.95      5.44 o 
  -3   6   5      797.95      745.61      8.28 o 
  -2   6   5       15.22        5.02      0.60 o 
  -1   6   5        5.49        3.32      0.65 o 
   0   6   5       94.97      111.37      2.48 o 
   1   6   5     1047.90     1107.62      9.67 o 
   2   6   5      527.74      557.94      6.17 o 
   3   6   5      269.63      286.01      3.94 o 
   4   6   5       95.02       88.82      2.33 o 
   5   6   5       14.54       13.60      1.30 o 
   6   6   5      371.12      375.46      4.66 o 
   7   6   5      228.52      223.04      3.88 o 
   8   6   5        2.81        1.71      1.38 o 
   9   6   5       61.80       78.21      3.24 o 
 -10   7   5      167.92      155.44      4.66 o 
  -9   7   5      198.64      176.14      4.83 o 
  -8   7   5      212.39      197.47      4.93 o 
  -7   7   5       36.34       34.23      2.20 o 
  -6   7   5      184.17      176.42      3.92 o 
  -5   7   5      715.58      731.48      8.79 o 
  -4   7   5        0.39        2.08      1.08 o 
  -3   7   5      180.05      208.88      3.89 o 
  -2   7   5        1.45       -0.10      0.72 o 
  -1   7   5     1176.69     1297.64     12.91 o 
   0   7   5     1062.16     1135.59     10.54 o 
   1   7   5      876.21      853.05      7.93 o 
   2   7   5      502.30      467.63      5.75 o 
   3   7   5       76.80       84.80      2.40 o 
   4   7   5       13.21        8.99      1.28 o 
   5   7   5      663.13      663.77      6.86 o 
   6   7   5       12.32       10.70      1.22 o 
   7   7   5        4.29        1.02      1.20 o 
   8   7   5       38.53       36.10      2.08 o 
   9   7   5       15.53       10.78      1.85 o 
 -10   8   5      227.50      231.89      5.90 o 
  -9   8   5       11.04        8.91      2.03 o 
  -8   8   5      136.32      130.09      4.19 o 
  -7   8   5      375.85      358.95      7.22 o 
  -6   8   5      169.17      150.81      5.19 o 
  -5   8   5       43.28       35.71      2.21 o 
  -4   8   5      146.15      129.48      3.39 o 
  -3   8   5      411.46      419.02      5.27 o 
  -2   8   5      736.33      750.72      7.94 o 
  -1   8   5      823.59      908.73     10.83 o 
   0   8   5     1527.65     1523.99     14.22 o 
   1   8   5        0.60        2.03      0.90 o 
   2   8   5      429.09      438.33      5.63 o 
   3   8   5       69.57       54.73      2.02 o 
   4   8   5       25.99       24.70      1.51 o 
   5   8   5       13.73       11.58      1.41 o 
   6   8   5       70.56       61.72      1.88 o 
   7   8   5        0.49       -1.06      1.06 o 
   8   8   5      194.07      200.07      4.03 o 
   9   8   5        5.60        5.57      1.61 o 
 -10   9   5       78.99       73.54      5.31 o 
  -9   9   5       30.13       28.42      2.81 o 
  -8   9   5        0.05       -1.08      2.07 o 
  -7   9   5       87.09       85.94      4.90 o 
  -6   9   5       10.21        9.63      2.16 o 
  -5   9   5      155.44      139.59      4.16 o 
  -4   9   5      738.61      794.30      9.99 o 
  -3   9   5      270.23      277.45      4.34 o 
  -2   9   5       87.15       84.95      2.15 o 
  -1   9   5      352.02      350.08      4.89 o 
   0   9   5      140.35      131.87      2.93 o 
   1   9   5      458.12      497.07      6.27 o 
   2   9   5       43.00       53.19      1.99 o 
   3   9   5       24.67       26.30      1.98 o 
   4   9   5       25.21       25.38      2.17 o 
   5   9   5      253.87      215.10      4.61 o 
   6   9   5      164.99      157.02      4.54 o 
   7   9   5       24.44       24.36      1.57 o 
   8   9   5      100.88       85.81      2.75 o 
  -9  10   5      165.69      169.86      5.30 o 
  -8  10   5        1.57        0.43      2.18 o 
  -7  10   5      924.26      901.46     22.12 o 
  -6  10   5        0.94        1.78      2.44 o 
  -5  10   5       21.57       10.72      1.96 o 
  -4  10   5       30.83       22.35      2.06 o 
  -3  10   5      262.59      249.51      4.23 o 
  -2  10   5        0.00       -1.02      1.02 o 
  -1  10   5      514.28      515.39      6.56 o 
   0  10   5      218.25      228.14      4.39 o 
   1  10   5      154.42      153.47      3.27 o 
   2  10   5        0.35        0.64      1.18 o 
   3  10   5      329.70      331.97      5.33 o 
   4  10   5      184.80      175.44      4.28 o 
   5  10   5      166.40      169.04      4.80 o 
   6  10   5       79.27       72.15      3.40 o 
   7  10   5       37.66       41.94      3.25 o 
   8  10   5        5.14        2.10      1.15 o 
  -9  11   5       63.67       58.96      4.13 o 
  -8  11   5       41.47       35.40      4.14 o 
  -7  11   5      405.45      429.93     11.26 o 
  -6  11   5      333.56      327.57     11.88 o 
  -5  11   5       18.01       13.22      2.55 o 
  -4  11   5       99.89      102.83      5.16 o 
  -3  11   5       68.83       75.50      2.78 o 
  -2  11   5      200.50      166.81      3.62 o 
  -1  11   5      715.50      702.36      9.16 o 
   0  11   5       89.00       92.40      3.02 o 
   1  11   5     1642.00     1605.24     17.57 o 
   2  11   5      381.67      379.13      6.35 o 
   3  11   5       60.45       60.79      3.02 o 
   4  11   5       33.85       33.98      2.51 o 
   5  11   5      108.96      101.54      4.32 o 
   6  11   5       45.33       42.83      3.17 o 
   7  11   5       65.54       66.42      7.94 o 
   8  11   5        5.85        7.25      2.29 o 
  -8  12   5      112.75      119.88      7.83 o 
  -7  12   5       86.84       92.27      5.56 o 
  -6  12   5      112.24       95.74      7.85 o 
  -5  12   5        0.24       -1.63      1.63 o 
  -4  12   5       81.24       70.11      3.32 o 
  -3  12   5        6.99        4.77      1.50 o 
  -2  12   5      268.32      273.78      4.87 o 
  -1  12   5       56.39       51.88      2.38 o 
   0  12   5       33.17       31.27      2.08 o 
   1  12   5      381.92      393.71      6.55 o 
   2  12   5      676.34      666.66     10.20 o 
   3  12   5        6.44        1.23      1.99 o 
   4  12   5      195.06      198.73      5.77 o 
   5  12   5       94.93       87.40      4.11 o 
   6  12   5        1.14       -1.49      1.96 o 
   7  12   5       42.93       52.89      3.58 o 
  -8  13   5      115.69      136.93      7.55 o 
  -7  13   5      209.59      204.29     12.28 o 
  -6  13   5       10.00        6.25      3.08 o 
  -5  13   5        1.35       -1.53      2.46 o 
  -4  13   5        8.53       10.04      2.44 o 
  -3  13   5      414.88      387.18      6.78 o 
  -2  13   5      380.16      368.33      6.49 o 
  -1  13   5      102.63       95.75      3.61 o 
   0  13   5       15.11       12.27      2.00 o 
   1  13   5     1788.57     1781.77     21.51 o 
   2  13   5        8.61        8.40      2.21 o 
   3  13   5      265.62      267.67      6.71 o 
   4  13   5       41.53       32.12      2.91 o 
   5  13   5      250.54      273.35      6.99 o 
   6  13   5       16.39       13.45      3.17 o 
   7  13   5       83.42       90.87      4.36 o 
  -7  14   5       54.55       68.69      7.23 o 
  -6  14   5       43.06       38.81      5.74 o 
  -5  14   5       17.22       15.62      2.77 o 
  -4  14   5      239.64      207.03      6.48 o 
  -3  14   5      108.33      110.75      4.24 o 
  -2  14   5        1.89        1.91      1.59 o 
  -1  14   5       26.71       25.08      2.62 o 
   0  14   5      129.39      139.87      4.88 o 
   1  14   5       19.64       25.68      2.83 o 
   2  14   5       74.57       84.56      3.95 o 
   3  14   5       21.15       27.71      2.77 o 
   4  14   5      169.23      172.16      5.55 o 
   5  14   5      234.16      260.42      6.79 o 
   6  14   5        1.86        0.76      2.11 o 
  -6  15   5       81.05      105.14      8.32 o 
  -5  15   5       17.35       16.49      3.52 o 
  -4  15   5       38.22       28.10      3.89 o 
  -3  15   5      128.99      129.06      5.20 o 
  -2  15   5        2.18        1.54      1.80 o 
  -1  15   5       56.25       60.81      3.52 o 
   0  15   5      157.09      167.37      5.35 o 
   1  15   5        6.20        4.58      2.12 o 
   2  15   5       41.51       48.08      3.30 o 
   3  15   5       91.00       94.42      4.28 o 
   4  15   5       12.57       13.67      2.48 o 
   5  15   5        4.94        3.33      2.10 o 
  -5  16   5        0.83       -2.76      2.76 o 
  -4  16   5        3.08        1.71      2.82 o 
  -3  16   5       70.55       72.65      5.05 o 
  -2  16   5        8.39        8.07      2.19 o 
  -1  16   5       10.65        6.47      2.44 o 
   0  16   5        0.01       -1.52      1.95 o 
   1  16   5        0.44       -1.40      2.02 o 
   2  16   5       84.80       88.93      4.24 o 
   3  16   5       98.07      116.71      4.66 o 
   4  16   5       59.87       55.45      3.41 o 
  -4  17   5      204.72      216.36      9.05 o 
  -3  17   5        3.39        1.71      2.91 o 
  -2  17   5       31.99       35.15      3.70 o 
  -1  17   5      104.38      104.18      4.66 o 
   0  17   5      114.56      111.42      4.75 o 
   1  17   5      145.00      161.62      7.75 o 
   2  17   5       60.28       62.99      3.69 o 
   3  17   5        4.28        0.81      2.75 o 
  -2  18   5      100.72      111.94      4.69 o 
  -1  18   5       12.91        6.90      2.51 o 
   0  18   5       11.56       13.20      3.56 o 
 -10   0   6       41.88       44.41      7.82 o 
  -8   0   6      212.07      220.18     12.54 o 
  -6   0   6      210.48      210.66      5.38 o 
  -4   0   6     3124.06     3144.83     86.34 o 
  -2   0   6        4.87        5.48      1.10 o 
   0   0   6      787.36      790.34     10.89 o 
   2   0   6      852.70      789.64     10.29 o 
   4   0   6      220.38      244.31      4.55 o 
   6   0   6      302.49      327.23      7.09 o 
   8   0   6      744.67      728.84     13.74 o 
 -11   1   6       28.50       37.29      5.79 o 
 -10   1   6        0.04       -1.35      3.25 o 
  -9   1   6        0.18       -0.90      2.70 o 
  -8   1   6      597.09      592.65     18.72 o 
  -7   1   6      116.87      118.51      6.58 o 
  -6   1   6       42.76       38.87      3.09 o 
  -5   1   6      255.20      241.52      3.93 o 
  -4   1   6      380.79      392.55      6.68 o 
  -3   1   6       48.06       47.78      1.66 o 
  -2   1   6      252.64      233.69      4.19 o 
  -1   1   6       28.29       27.90      2.37 o 
   0   1   6      806.49      934.91     13.02 o 
   1   1   6      399.20      386.11      4.42 o 
   2   1   6      420.82      489.19      5.14 o 
   3   1   6     4319.56     4585.83     33.21 o 
   4   1   6      860.16      779.27      6.93 o 
   5   1   6       34.42       35.78      1.52 o 
   6   1   6        3.25        1.19      0.84 o 
   7   1   6      290.35      303.03      5.27 o 
   8   1   6        0.24       -1.53      1.53 o 
   9   1   6       78.84       82.57      5.16 o 
 -11   2   6      137.07      134.50      8.91 o 
 -10   2   6      129.39      120.26      7.90 o 
  -9   2   6      184.51      195.89      9.03 o 
  -8   2   6       66.34       71.21      4.16 o 
  -7   2   6       12.91       15.42      2.37 o 
  -6   2   6      281.14      263.28      4.72 o 
  -5   2   6      533.21      557.95      9.87 o 
  -4   2   6     1133.88     1110.91     12.79 o 
  -3   2   6       10.20       19.04      1.68 o 
  -2   2   6     1833.37     2015.79     27.03 o 
  -1   2   6      520.24      586.03      7.16 o 
   0   2   6      744.35      825.31      8.73 o 
   1   2   6        1.15        0.28      0.59 o 
   2   2   6      434.23      473.21      5.35 o 
   3   2   6      225.45      221.24      3.33 o 
   4   2   6        1.46        1.10      0.79 o 
   5   2   6      135.04      141.39      2.59 o 
   6   2   6      475.07      475.41      5.66 o 
   7   2   6     2243.77     2271.36     20.89 o 
   8   2   6      118.30      114.24      4.11 o 
   9   2   6       58.76       59.66      3.31 o 
 -11   3   6        2.45        8.63      6.08 o 
 -10   3   6        3.46       -2.91      3.09 o 
  -9   3   6       99.05      103.76      6.77 o 
  -8   3   6       51.63       58.37      3.88 o 
  -7   3   6      140.72      139.48      4.76 o 
  -6   3   6      234.70      228.13      4.38 o 
  -5   3   6      235.68      239.89      4.64 o 
  -4   3   6      555.89      522.79      7.70 o 
  -3   3   6      494.43      533.31      6.39 o 
  -2   3   6      189.58      279.00      4.92 o 
  -1   3   6      410.26      380.06      5.17 o 
   0   3   6      525.69      526.08      5.83 o 
   1   3   6     1436.48     1620.08     14.95 o 
   2   3   6      272.46      272.92      3.66 o 
   3   3   6        0.56        2.11      0.91 o 
   4   3   6      416.11      376.19      4.25 o 
   5   3   6      918.19      886.44      7.71 o 
   6   3   6      615.52      593.62      6.57 o 
   7   3   6      483.48      463.55      6.64 o 
   8   3   6      760.24      783.25     11.18 o 
   9   3   6        2.24        0.70      1.86 o 
 -11   4   6        0.08        0.61      3.85 o 
 -10   4   6       38.29       50.26      5.67 o 
  -9   4   6       13.38       17.66      3.01 o 
  -8   4   6       19.92       25.61      3.06 o 
  -7   4   6      891.68      890.59     12.70 o 
  -6   4   6      246.62      233.93      4.98 o 
  -5   4   6      230.43      271.17      5.03 o 
  -4   4   6     2169.16     1970.50     19.27 o 
  -3   4   6        5.65        8.59      0.89 o 
  -2   4   6     1010.12      996.97     11.41 o 
  -1   4   6      369.14      391.72      5.09 o 
   0   4   6       47.30       60.27      2.17 o 
   1   4   6        1.43        2.08      0.67 o 
   2   4   6     1165.53     1191.71     11.01 o 
   3   4   6       12.59       16.60      1.17 o 
   4   4   6        0.38       -0.73      0.84 o 
   5   4   6      243.48      251.93      3.26 o 
   6   4   6      147.84      139.85      2.90 o 
   7   4   6       99.98       98.25      3.72 o 
   8   4   6        7.93        5.11      1.75 o 
   9   4   6        1.89        3.89      1.95 o 
 -11   5   6       96.33       92.99     10.83 o 
 -10   5   6        5.03        7.17      3.76 o 
  -9   5   6        9.41       15.73      3.03 o 
  -8   5   6        4.80        7.21      2.56 o 
  -7   5   6       16.22       11.47      1.32 o 
  -6   5   6       66.41       62.38      1.80 o 
  -5   5   6      981.24     1023.85      9.92 o 
  -4   5   6       34.99       30.72      2.37 o 
  -3   5   6      491.27      474.50      8.70 o 
  -2   5   6       15.57       16.12      1.30 o 
  -1   5   6      927.24      942.94     11.09 o 
   0   5   6      830.16      861.21      8.16 o 
   1   5   6      758.62      836.01      7.63 o 
   2   5   6       99.73      129.42      2.83 o 
   3   5   6       30.13       23.59      1.39 o 
   4   5   6        1.33        0.39      0.89 o 
   5   5   6      247.67      223.33      3.25 o 
   6   5   6      145.63      135.89      2.67 o 
   7   5   6       34.77       30.08      1.97 o 
   8   5   6        6.36        3.93      1.46 o 
   9   5   6        1.07       -1.53      1.53 o 
 -10   6   6      113.34      114.67      8.13 o 
  -9   6   6        9.77        9.55      1.77 o 
  -8   6   6       41.12       43.38      2.25 o 
  -7   6   6      424.55      418.77      6.30 o 
  -6   6   6      574.46      589.34      7.37 o 
  -5   6   6      941.23      985.12      9.99 o 
  -4   6   6     2032.56     2109.75     20.28 o 
  -3   6   6       51.25       46.10      1.94 o 
  -2   6   6       10.90       12.78      1.61 o 
  -1   6   6      380.21      412.88      4.63 o 
   0   6   6       55.31       49.35      1.58 o 
   1   6   6        0.04       -0.92      0.92 o 
   2   6   6       73.35       59.78      1.95 o 
   3   6   6       36.46       28.88      2.26 o 
   4   6   6       77.96       80.86      2.32 o 
   5   6   6      152.48      139.66      3.66 o 
   6   6   6       95.80       81.28      2.42 o 
   7   6   6      115.44      103.67      2.97 o 
   8   6   6      255.45      273.17      5.10 o 
   9   6   6       13.87       16.67      2.59 o 
 -10   7   6       22.41       30.84      2.04 o 
  -9   7   6        2.55        2.14      2.07 o 
  -8   7   6      690.22      653.02      9.68 o 
  -7   7   6       21.20       19.17      1.74 o 
  -6   7   6     1068.77     1050.12     11.87 o 
  -5   7   6       11.18       12.82      1.57 o 
  -4   7   6      189.49      198.52      3.70 o 
  -3   7   6      338.55      340.13      4.32 o 
  -2   7   6      833.10      805.41      8.41 o 
  -1   7   6     1088.46     1037.33     10.79 o 
   0   7   6     5134.35     5140.28     45.91 o 
   1   7   6      285.00      309.19      5.38 o 
   2   7   6       29.34       17.15      1.86 o 
   3   7   6       62.06       65.58      2.38 o 
   4   7   6      232.55      210.91      3.99 o 
   5   7   6        1.88       -0.71      1.14 o 
   6   7   6      273.55      240.32      4.80 o 
   7   7   6        5.56        3.07      1.19 o 
   8   7   6       11.65        9.77      1.64 o 
   9   7   6      109.92      115.42      3.76 o 
 -10   8   6       17.66       20.69      2.34 o 
  -9   8   6      108.36      103.14      3.77 o 
  -8   8   6        7.00        5.53      1.77 o 
  -7   8   6        5.16        3.40      1.73 o 
  -6   8   6      102.34       89.13      3.65 o 
  -5   8   6      809.10      749.48     15.84 o 
  -4   8   6      363.14      351.12      8.82 o 
  -3   8   6      896.87      881.42     10.18 o 
  -2   8   6      156.95      165.38      3.17 o 
  -1   8   6       60.85       44.92      1.67 o 
   0   8   6     2646.68     2669.72     23.44 o 
   1   8   6     5105.55     5113.12     43.01 o 
   2   8   6      170.57      175.10      3.77 o 
   3   8   6      168.00      171.51      4.45 o 
   4   8   6        0.61       -1.20      1.20 o 
   5   8   6      271.77      240.66      4.55 o 
   6   8   6       55.99       33.43      2.35 o 
   7   8   6      102.33      115.20      4.69 o 
   8   8   6        3.01        0.04      1.38 o 
 -10   9   6       59.99       57.20      3.40 o 
  -9   9   6        0.53        3.41      1.83 o 
  -8   9   6      123.54      139.22      4.40 o 
  -7   9   6      124.87      125.00      4.69 o 
  -6   9   6      324.41      322.99      8.72 o 
  -5   9   6       92.90       99.24      3.60 o 
  -4   9   6        0.55        0.07      1.10 o 
  -3   9   6        1.10        1.02      0.95 o 
  -2   9   6      363.96      360.85      5.06 o 
  -1   9   6      666.70      648.36      7.58 o 
   0   9   6     1923.51     1963.19     18.08 o 
   1   9   6        8.73        9.05      1.50 o 
   2   9   6      222.54      210.65      4.27 o 
   3   9   6      584.59      546.32      7.03 o 
   4   9   6        3.38        5.08      1.36 o 
   5   9   6       41.85       59.01      2.69 o 
   6   9   6       61.80       56.90      3.40 o 
   7   9   6        7.91        6.56      2.55 o 
   8   9   6        8.45        4.19      2.53 o 
  -9  10   6        0.87        4.56      2.19 o 
  -8  10   6       73.26       71.73      5.05 o 
  -7  10   6       33.99       32.91      4.11 o 
  -6  10   6       27.46       26.94      3.27 o 
  -5  10   6       23.06       25.20      2.58 o 
  -4  10   6      140.87      133.97      4.13 o 
  -3  10   6       23.93       26.98      1.59 o 
  -2  10   6       12.68       14.34      1.32 o 
  -1  10   6       66.05       66.59      2.25 o 
   0  10   6       16.35       16.09      1.67 o 
   1  10   6      948.11      958.00     11.67 o 
   2  10   6      788.17      754.17     10.92 o 
   3  10   6      126.35      139.27      3.74 o 
   4  10   6       25.75       15.70      2.05 o 
   5  10   6      336.00      302.26      7.00 o 
   6  10   6       66.83       76.97      3.88 o 
   7  10   6       17.24       11.12      4.05 o 
   8  10   6       81.87      113.33      5.62 o 
  -9  11   6       62.07       79.57      4.09 o 
  -8  11   6       25.94       18.83      3.48 o 
  -7  11   6       42.64       53.37      8.05 o 
  -6  11   6       11.76        4.69      2.61 o 
  -5  11   6       47.62       43.12      3.19 o 
  -4  11   6        6.86        2.58      1.78 o 
  -3  11   6      571.07      531.60      7.84 o 
  -2  11   6      407.52      415.06      6.13 o 
  -1  11   6        0.40        0.09      1.23 o 
   0  11   6      137.17      136.81      3.69 o 
   1  11   6      457.13      477.98      7.37 o 
   2  11   6       58.47       67.26      3.06 o 
   3  11   6       95.77      103.91      3.90 o 
   4  11   6      158.80      157.69      4.73 o 
   5  11   6       38.61       48.53      3.37 o 
   6  11   6       18.18       16.57      4.54 o 
   7  11   6        9.07        0.36      2.30 o 
  -8  12   6       55.26       49.18      6.00 o 
  -7  12   6       91.27       96.51      5.72 o 
  -6  12   6        0.07       -1.28      2.53 o 
  -5  12   6       97.74       98.43      5.85 o 
  -4  12   6      134.67      114.54      4.68 o 
  -3  12   6       47.42       46.11      4.74 o 
  -2  12   6        4.09        5.26      1.36 o 
  -1  12   6        0.28       -0.71      1.29 o 
   0  12   6        0.01       -0.25      1.37 o 
   1  12   6       36.13       41.61      2.66 o 
   2  12   6      273.89      248.99      6.43 o 
   3  12   6       86.99       96.17      3.84 o 
   4  12   6       37.60       39.25      3.75 o 
   5  12   6       57.95       61.02      3.77 o 
   6  12   6       16.25       26.04      3.01 o 
   7  12   6      235.39      249.96      7.18 o 
  -8  13   6        6.69        8.67      3.37 o 
  -7  13   6      114.95      107.97      6.10 o 
  -6  13   6       49.25       51.40      4.49 o 
  -5  13   6        1.23       -2.21      2.34 o 
  -4  13   6      111.33      105.33      6.72 o 
  -3  13   6       69.67       72.94      3.33 o 
  -2  13   6        0.05       -1.38      1.38 o 
  -1  13   6        8.37        6.63      1.82 o 
   0  13   6       10.89       11.88      1.98 o 
   1  13   6        6.41        5.06      1.81 o 
   2  13   6      132.97      140.75      6.40 o 
   3  13   6      114.89      112.79      5.86 o 
   4  13   6        0.72       -1.79      1.79 o 
   5  13   6        9.81       11.34      2.60 o 
   6  13   6       69.69       82.87      4.34 o 
  -7  14   6       63.15       73.89      5.47 o 
  -6  14   6        1.86        1.19      2.73 o 
  -5  14   6        0.11        0.59      2.57 o 
  -4  14   6        1.48        1.78      2.22 o 
  -3  14   6      271.52      245.78      5.98 o 
  -2  14   6       15.26       11.29      2.12 o 
  -1  14   6       33.59       32.55      2.56 o 
   0  14   6      135.78      116.72      4.68 o 
   1  14   6       37.21       31.52      2.92 o 
   2  14   6      173.05      182.29      5.81 o 
   3  14   6       53.76       51.75      3.48 o 
   4  14   6       19.26       20.43      2.83 o 
   5  14   6        4.94        5.25      2.37 o 
  -6  15   6       14.34       10.48      5.13 o 
  -5  15   6        1.38        0.20      4.64 o 
  -4  15   6        4.23        2.23      2.84 o 
  -3  15   6        3.15        2.30      2.19 o 
  -2  15   6        0.77       -2.59      2.66 o 
  -1  15   6       69.03       74.20      4.59 o 
   0  15   6       98.60      100.45      4.43 o 
   1  15   6        1.48        3.33      2.21 o 
   2  15   6        8.48        3.01      2.44 o 
   3  15   6       25.50       31.08      3.12 o 
   4  15   6       11.00       10.41      2.66 o 
  -5  16   6       15.39       16.78      5.20 o 
  -4  16   6      126.11      109.67      6.27 o 
  -3  16   6      182.57      161.77      9.14 o 
  -2  16   6      122.48      115.52      5.78 o 
  -1  16   6       27.67       20.85      3.34 o 
   0  16   6      294.83      289.72      7.48 o 
   1  16   6       14.57       19.23      2.86 o 
   2  16   6      268.11      265.53      7.25 o 
   3  16   6      124.42      128.56      5.19 o 
  -3  17   6        2.92        0.72      3.06 o 
  -2  17   6      314.41      319.44      9.50 o 
  -1  17   6       28.95       29.82      3.73 o 
   0  17   6      105.53      118.49      5.13 o 
   1  17   6       19.18       15.58      2.71 o 
   2  17   6       19.50       19.67      2.90 o 
 -11   0   7       93.81       73.94      9.93 o 
  -9   0   7      280.89      258.13     14.44 o 
  -7   0   7      190.24      187.10      7.02 o 
  -5   0   7       68.10       57.40      4.00 o 
  -3   0   7      287.71      339.66      7.12 o 
  -1   0   7     1705.19     1649.74     25.15 o 
   1   0   7      644.87      698.49     10.54 o 
   3   0   7      782.58      852.77     14.21 o 
   5   0   7     2245.86     2236.82     24.09 o 
   7   0   7      344.25      368.89      8.88 o 
   9   0   7       64.03       57.35      5.55 o 
 -11   1   7       44.84       39.91      6.46 o 
 -10   1   7      159.72      166.22      8.95 o 
  -9   1   7      151.87      149.62      7.94 o 
  -8   1   7       85.85       86.30      5.69 o 
  -7   1   7      877.89      902.28     19.21 o 
  -6   1   7       24.96       21.38      2.36 o 
  -5   1   7       49.97       45.22      2.41 o 
  -4   1   7       94.25      104.36      2.94 o 
  -3   1   7      484.72      501.99      7.43 o 
  -2   1   7       27.95       38.94      2.41 o 
  -1   1   7      354.51      383.69      7.25 o 
   0   1   7      136.13      125.99      3.34 o 
   1   1   7       94.77      105.62      2.49 o 
   2   1   7      130.84      134.23      2.80 o 
   3   1   7     3053.24     3063.20     24.18 o 
   4   1   7       87.09       98.22      2.10 o 
   5   1   7      500.75      496.55      5.39 o 
   6   1   7      221.41      239.17      4.71 o 
   7   1   7      425.94      444.85      7.01 o 
   8   1   7      306.14      328.83      6.14 o 
   9   1   7        7.20        1.72      1.98 o 
 -11   2   7        9.28        9.95      4.34 o 
 -10   2   7       29.00       48.27      6.81 o 
  -9   2   7       14.22       15.62      3.66 o 
  -8   2   7      192.69      192.75      8.19 o 
  -7   2   7       14.73       10.63      1.95 o 
  -6   2   7     1079.66     1042.88     12.51 o 
  -5   2   7      112.18      108.82      2.88 o 
  -4   2   7        2.83        2.26      1.55 o 
  -3   2   7      455.20      452.58      8.06 o 
  -2   2   7        1.50        3.92      1.18 o 
  -1   2   7      851.78      839.20     11.88 o 
   0   2   7       17.20        9.57      1.29 o 
   1   2   7      171.75      171.31      3.74 o 
   2   2   7        3.75        1.36      0.80 o 
   3   2   7      632.70      637.76      6.82 o 
   4   2   7      325.18      332.15      4.51 o 
   5   2   7        9.73       10.93      1.20 o 
   6   2   7      966.33      955.42     10.39 o 
   7   2   7      251.99      254.58      5.12 o 
   8   2   7        1.53        1.19      2.07 o 
   9   2   7        3.46        4.92      2.11 o 
 -11   3   7        7.33        5.83      4.40 o 
 -10   3   7        0.62        1.09      5.24 o 
  -9   3   7       18.72       10.74      3.47 o 
  -8   3   7      233.70      227.50     12.05 o 
  -7   3   7      525.10      499.61      9.19 o 
  -6   3   7      448.28      434.50      6.63 o 
  -5   3   7      481.06      463.35      6.85 o 
  -4   3   7      211.97      224.27      3.92 o 
  -3   3   7     1056.25      991.33     12.60 o 
  -2   3   7       19.11       40.11      2.56 o 
  -1   3   7       34.76       36.84      1.58 o 
   0   3   7        0.25        2.06      1.12 o 
   1   3   7      489.73      476.94      5.79 o 
   2   3   7      105.98       93.70      2.71 o 
   3   3   7      570.49      555.13      6.69 o 
   4   3   7      173.34      165.74      4.62 o 
   5   3   7      200.62      193.50      3.06 o 
   6   3   7      235.93      238.19      3.88 o 
   7   3   7      130.14      133.69      3.79 o 
   8   3   7       23.78       24.95      2.48 o 
   9   3   7       84.52      101.13      4.11 o 
 -11   4   7      121.00      146.90      9.23 o 
 -10   4   7       61.27       62.66      6.06 o 
  -9   4   7       21.32       19.19      3.87 o 
  -8   4   7        0.01       -2.10      2.10 o 
  -7   4   7      113.09      116.94      4.33 o 
  -6   4   7      884.96      844.14     14.74 o 
  -5   4   7     2063.17     2047.46     31.19 o 
  -4   4   7      352.47      352.88      7.13 o 
  -3   4   7     1064.83     1060.34     16.24 o 
  -2   4   7       67.57       46.58      2.23 o 
  -1   4   7        2.04       13.87      0.82 o 
   0   4   7       18.22       17.36      1.10 o 
   1   4   7      358.57      354.65      5.63 o 
   2   4   7       17.96       14.33      1.14 o 
   3   4   7      218.65      206.48      3.89 o 
   4   4   7      232.65      232.04      4.13 o 
   5   4   7        8.29        7.36      1.33 o 
   6   4   7       30.49       32.03      1.56 o 
   7   4   7      464.40      468.16      6.44 o 
   8   4   7       29.28       25.21      2.23 o 
   9   4   7        5.30        5.88      1.89 o 
 -10   5   7      150.76      174.13     12.65 o 
  -9   5   7       86.72       91.68     11.02 o 
  -8   5   7      396.97      379.34      9.77 o 
  -7   5   7      101.12      104.17      4.35 o 
  -6   5   7      607.49      600.95     10.62 o 
  -5   5   7      169.25      186.01      3.92 o 
  -4   5   7     1294.34     1337.23     12.91 o 
  -3   5   7      184.38      174.89      3.54 o 
  -2   5   7      284.30      282.06      4.71 o 
  -1   5   7       59.35       58.67      1.61 o 
   0   5   7       61.34       57.81      1.91 o 
   1   5   7       30.63       35.38      1.47 o 
   2   5   7      510.10      491.84      6.47 o 
   3   5   7       29.26       22.91      1.56 o 
   4   5   7      100.65       92.77      2.66 o 
   5   5   7        8.13        6.95      1.41 o 
   6   5   7       48.60       40.93      2.48 o 
   7   5   7      173.14      162.19      4.77 o 
   8   5   7      464.59      495.87      7.43 o 
 -10   6   7       29.92       23.34      4.81 o 
  -9   6   7        3.88        4.72      8.93 o 
  -8   6   7      102.51      107.47      5.43 o 
  -7   6   7       49.21       44.30      3.04 o 
  -6   6   7        0.11        3.03      1.11 o 
  -5   6   7      291.02      285.71      4.05 o 
  -4   6   7       77.11       82.59      2.68 o 
  -3   6   7        4.58        3.60      1.53 o 
  -2   6   7        1.73        1.17      1.20 o 
  -1   6   7     1294.14     1291.56     12.93 o 
   0   6   7        9.99       13.72      1.10 o 
   1   6   7      932.10      978.33      9.93 o 
   2   6   7      190.56      204.25      4.27 o 
   3   6   7        5.39        2.76      1.09 o 
   4   6   7      150.31      144.22      3.34 o 
   5   6   7       55.17       41.20      2.26 o 
   6   6   7       29.78       20.52      1.91 o 
   7   6   7      161.54      181.22      6.16 o 
   8   6   7        8.83        6.11      1.54 o 
 -10   7   7        0.49       -0.35      3.53 o 
  -9   7   7      121.58      134.97      7.98 o 
  -8   7   7        0.35        0.91      1.35 o 
  -7   7   7       34.87       32.60      1.78 o 
  -6   7   7        0.00        1.14      1.18 o 
  -5   7   7      331.37      304.74      5.17 o 
  -4   7   7      486.58      497.56      8.40 o 
  -3   7   7      217.37      198.59      4.23 o 
  -2   7   7      203.87      197.25      3.71 o 
  -1   7   7      768.28      753.40      8.44 o 
   0   7   7      712.27      730.97      8.76 o 
   1   7   7      161.45      154.24      3.40 o 
   2   7   7      184.30      199.21      3.57 o 
   3   7   7      122.31      108.50      2.84 o 
   4   7   7       51.97       46.39      2.14 o 
   5   7   7        6.49        8.25      1.64 o 
   6   7   7      125.74      127.30      3.97 o 
   7   7   7       17.15       14.21      2.46 o 
   8   7   7       40.01       39.24      4.32 o 
 -10   8   7       13.18       10.94      4.42 o 
  -9   8   7        1.22        2.15      2.16 o 
  -8   8   7        5.20        4.41      1.47 o 
  -7   8   7       23.38       28.41      2.08 o 
  -6   8   7      336.26      336.73      6.95 o 
  -5   8   7      136.25      129.03      4.41 o 
  -4   8   7       38.14       45.07      2.51 o 
  -3   8   7       44.70       40.08      1.55 o 
  -2   8   7       65.81       55.82      2.14 o 
  -1   8   7      191.12      175.67      3.34 o 
   0   8   7      451.46      466.35      6.29 o 
   1   8   7      313.68      330.94      4.90 o 
   2   8   7        0.06       -1.58      1.60 o 
   3   8   7        0.37       -1.73      1.73 o 
   4   8   7       28.49       24.68      1.96 o 
   5   8   7       65.91       59.10      3.31 o 
   6   8   7      357.82      343.97      7.80 o 
   7   8   7        7.80       12.14      2.76 o 
   8   8   7        4.67       -2.19      2.82 o 
  -9   9   7      610.85      607.27      9.58 o 
  -8   9   7        0.17       -0.97      1.54 o 
  -7   9   7       18.06       23.91      2.54 o 
  -6   9   7        0.93        2.82      2.13 o 
  -5   9   7        9.66       10.35      2.45 o 
  -4   9   7       54.19       47.11      2.39 o 
  -3   9   7      941.36      900.89     10.60 o 
  -2   9   7      547.52      527.24      7.56 o 
  -1   9   7      422.72      410.72      5.41 o 
   0   9   7       22.23       18.17      1.49 o 
   1   9   7      255.50      269.12      4.89 o 
   2   9   7     2065.92     2025.21     20.52 o 
   3   9   7        0.30       -1.53      1.53 o 
   4   9   7       14.95       14.35      1.96 o 
   5   9   7       50.34       42.92      3.04 o 
   6   9   7      159.95      160.43      6.35 o 
   7   9   7      213.73      221.75      6.88 o 
  -9  10   7       15.03       19.19      2.32 o 
  -8  10   7      145.06      141.00      4.46 o 
  -7  10   7      146.13      131.76      4.87 o 
  -6  10   7       58.36       49.19      3.84 o 
  -5  10   7      107.66      117.71      5.26 o 
  -4  10   7        1.47        0.35      1.74 o 
  -3  10   7      402.35      368.55      8.14 o 
  -2  10   7       19.39       18.00      2.00 o 
  -1  10   7      337.23      329.72      5.58 o 
   0  10   7      464.54      436.90      6.62 o 
   1  10   7     1659.96     1657.88     18.20 o 
   2  10   7       92.45      101.05      3.39 o 
   3  10   7       72.55       79.18      3.18 o 
   4  10   7       91.72       73.24      3.64 o 
   5  10   7      131.34      138.78      5.31 o 
   6  10   7        0.30       -2.35      2.35 o 
   7  10   7       22.01       28.33      4.47 o 
  -8  11   7        2.92        2.15      2.29 o 
  -7  11   7       84.31       75.73      4.85 o 
  -6  11   7       36.10       25.86      3.38 o 
  -5  11   7      167.74      155.72      6.20 o 
  -4  11   7      143.74      131.78      5.87 o 
  -3  11   7      855.48      814.34     11.62 o 
  -2  11   7       34.82       33.08      2.42 o 
  -1  11   7      272.81      289.30      5.35 o 
   0  11   7      363.00      346.20      6.09 o 
   1  11   7        9.96       16.78      1.96 o 
   2  11   7      240.17      256.61      5.17 o 
   3  11   7        1.51        2.64      2.31 o 
   4  11   7        5.22        2.60      1.95 o 
   5  11   7      187.68      175.43      6.53 o 
   6  11   7        0.51       -2.65      2.65 o 
   7  11   7       11.69       10.34      5.92 o 
  -8  12   7        1.14        2.58      2.35 o 
  -7  12   7       92.49       86.21      6.23 o 
  -6  12   7        3.01        3.66      2.67 o 
  -5  12   7        0.27       -4.04      4.28 o 
  -4  12   7      110.06      103.26      5.41 o 
  -3  12   7        6.05        5.86      1.65 o 
  -2  12   7       83.96       76.00      3.56 o 
  -1  12   7       47.35       43.92      2.57 o 
   0  12   7       10.56       11.55      3.00 o 
   1  12   7      485.18      484.90      9.53 o 
   2  12   7        0.13        2.59      2.06 o 
   3  12   7        2.87        2.09      2.04 o 
   4  12   7       15.19       11.48      2.96 o 
   5  12   7        0.15        2.52      2.68 o 
   6  12   7      129.94      164.78     16.70 o 
  -7  13   7      173.31      188.17      7.87 o 
  -6  13   7        5.41        9.97      3.07 o 
  -5  13   7       36.96       34.28      3.99 o 
  -4  13   7       73.09       52.32      4.31 o 
  -3  13   7       13.63       11.84      2.25 o 
  -2  13   7        0.28       -0.56      1.50 o 
  -1  13   7        0.10       -0.92      1.69 o 
   0  13   7        9.14        9.06      2.23 o 
   1  13   7        2.03        5.00      2.08 o 
   2  13   7        5.05        6.90      2.91 o 
   3  13   7      290.51      300.01      8.89 o 
   4  13   7       53.22       54.66      6.10 o 
   5  13   7       31.42       25.26      3.72 o 
  -6  14   7      176.63      160.98      8.86 o 
  -5  14   7        0.59        0.37      2.61 o 
  -4  14   7       18.05       10.15      3.12 o 
  -3  14   7        2.27        2.62      2.06 o 
  -2  14   7       71.77       75.89      3.87 o 
  -1  14   7      315.46      323.06      7.75 o 
   0  14   7       49.95       45.30      3.39 o 
   1  14   7      308.78      317.98      9.11 o 
   2  14   7       10.41        8.90      4.33 o 
   3  14   7        2.14        0.52      2.52 o 
   4  14   7       26.20       33.87      3.96 o 
   5  14   7      113.13      113.77      6.25 o 
  -5  15   7       18.62        9.88      3.46 o 
  -4  15   7        3.54        3.24      2.89 o 
  -3  15   7        5.74        3.78      3.20 o 
  -2  15   7      201.85      214.76      7.38 o 
  -1  15   7       78.71       76.05      5.45 o 
   0  15   7        2.26        3.37      2.63 o 
   1  15   7       45.06       52.86      4.35 o 
   2  15   7      122.68      131.61      6.28 o 
   3  15   7        0.00        0.72      2.66 o 
   4  15   7        6.15        9.53      3.25 o 
  -4  16   7        1.11        6.67      4.34 o 
  -3  16   7       11.63        4.67      3.46 o 
  -2  16   7       14.07       18.26      3.24 o 
  -1  16   7       69.27       65.69      5.03 o 
   0  16   7        0.25       -0.37      2.64 o 
   1  16   7       16.76       24.61      3.69 o 
   2  16   7       36.07       45.92      4.36 o 
  -2  17   7        0.94        2.24      2.78 o 
  -1  17   7       52.53       74.33      8.42 o 
   0  17   7       40.83       48.03      4.37 o 
 -10   0   8       18.22       10.53      5.65 o 
  -8   0   8      345.04      338.42     15.74 o 
  -6   0   8      114.68       95.04      5.49 o 
  -4   0   8      675.52      776.07     17.30 o 
  -2   0   8     4077.87     4680.05    169.72 o 
   0   0   8      157.32      162.03     18.08 o 
   2   0   8      994.93      946.45     19.93 o 
   4   0   8      393.42      392.16      6.17 o 
   6   0   8     1736.18     1721.49     24.92 o 
   8   0   8      393.24      389.07      9.54 o 
 -11   1   8      106.89      118.51      8.32 o 
 -10   1   8       38.86       46.85      5.55 o 
  -9   1   8       66.18       60.05      6.81 o 
  -8   1   8      118.17      123.79     10.61 o 
  -7   1   8      107.87      103.81      4.14 o 
  -6   1   8        1.35        3.76      1.77 o 
  -5   1   8      116.62      109.59      3.36 o 
  -4   1   8       83.40       62.28      3.21 o 
  -3   1   8        4.75       13.32      1.36 o 
  -2   1   8       17.43       11.87      1.85 o 
  -1   1   8       15.77       24.01      2.03 o 
   0   1   8      187.32      161.83      3.33 o 
   1   1   8      476.66      494.81      6.53 o 
   2   1   8      764.04      811.76      9.80 o 
   3   1   8      151.22      171.66      2.91 o 
   4   1   8       89.64       83.45      2.99 o 
   5   1   8      938.19      967.52     10.82 o 
   6   1   8       35.09       36.27      2.16 o 
   7   1   8      300.10      314.59      5.72 o 
   8   1   8       34.52       41.73      3.40 o 
 -10   2   8        0.01        1.69      4.86 o 
  -9   2   8       54.71       68.90      5.60 o 
  -8   2   8       11.73       15.33      3.55 o 
  -7   2   8        1.04        0.20      1.78 o 
  -6   2   8        8.49       13.23      2.12 o 
  -5   2   8      145.73      135.97      3.66 o 
  -4   2   8        3.39        3.09      1.09 o 
  -3   2   8      581.99      579.96     10.51 o 
  -2   2   8      115.30      112.45      3.90 o 
  -1   2   8      301.73      312.50      7.21 o 
   0   2   8       77.43       80.21      2.96 o 
   1   2   8      475.16      486.38      8.66 o 
   2   2   8       13.24       14.54      1.56 o 
   3   2   8     2293.16     2327.24     21.59 o 
   4   2   8     1113.86     1138.21     11.79 o 
   5   2   8      260.01      253.83      5.27 o 
   6   2   8      249.31      238.88      4.15 o 
   7   2   8        0.14       -1.36      1.36 o 
   8   2   8      209.50      205.81      4.89 o 
 -10   3   8       93.52       87.92      6.89 o 
  -9   3   8        3.00       -2.06      2.83 o 
  -8   3   8       69.05       68.00      6.87 o 
  -7   3   8      443.24      451.72     10.21 o 
  -6   3   8      507.00      518.05      8.60 o 
  -5   3   8       68.16       75.20      2.61 o 
  -4   3   8     1172.89     1186.21     18.67 o 
  -3   3   8        0.03        0.02      0.88 o 
  -2   3   8      113.49      116.40      3.60 o 
  -1   3   8       18.77       17.79      1.81 o 
   0   3   8      795.55      858.40     18.72 o 
   1   3   8      251.06      237.34      4.21 o 
   2   3   8      358.91      343.38      7.38 o 
   3   3   8      425.56      463.88      6.04 o 
   4   3   8       10.44       12.89      1.41 o 
   5   3   8       46.65       39.54      2.37 o 
   6   3   8       48.54       46.21      2.65 o 
   7   3   8       82.39       74.95      2.49 o 
   8   3   8      356.99      400.27      7.07 o 
 -10   4   8      230.93      239.78     10.78 o 
  -9   4   8        0.29       -2.02      2.78 o 
  -8   4   8      491.44      500.53     13.93 o 
  -7   4   8        2.32        2.46      1.78 o 
  -6   4   8      362.88      369.85      7.08 o 
  -5   4   8        1.77        0.25      1.10 o 
  -4   4   8       85.33       87.63      2.62 o 
  -3   4   8       11.14       11.29      0.97 o 
  -2   4   8      395.70      397.61      9.49 o 
  -1   4   8      196.84      202.80      4.63 o 
   0   4   8      102.91       93.73      3.97 o 
   1   4   8      159.34      162.95      3.16 o 
   2   4   8        0.10       -0.08      0.89 o 
   3   4   8        0.33       -1.07      1.07 o 
   4   4   8      337.61      328.56      6.32 o 
   5   4   8        3.67        1.99      1.61 o 
   6   4   8        0.74       -0.42      1.51 o 
   7   4   8       86.68       92.83      3.81 o 
   8   4   8       38.08       38.62      2.23 o 
 -10   5   8       17.56       17.88      4.69 o 
  -9   5   8       24.56       30.00      4.53 o 
  -8   5   8       41.16       43.10      4.52 o 
  -7   5   8       20.61       26.43      2.56 o 
  -6   5   8       10.04       11.58      2.05 o 
  -5   5   8      123.96      120.25      2.98 o 
  -4   5   8       48.51       55.36      2.62 o 
  -3   5   8      580.14      549.05     11.52 o 
  -2   5   8       72.83       69.40      1.94 o 
  -1   5   8        1.17        1.65      0.78 o 
   0   5   8      230.11      235.73      4.17 o 
   1   5   8      579.17      564.01      8.10 o 
   2   5   8      125.28      116.56      3.05 o 
   3   5   8       29.38       30.49      1.84 o 
   4   5   8      128.87      116.47      3.38 o 
   5   5   8       17.25       13.88      2.02 o 
   6   5   8      320.22      326.99      6.82 o 
   7   5   8      108.06      126.95      6.50 o 
   8   5   8      213.75      237.97      7.92 o 
 -10   6   8       58.64       55.26      6.12 o 
  -9   6   8        0.78       -0.05      3.17 o 
  -8   6   8       58.61       71.80      7.46 o 
  -7   6   8      205.25      218.81      6.80 o 
  -6   6   8      546.97      549.17     11.95 o 
  -5   6   8      305.69      300.19      5.45 o 
  -4   6   8      206.27      197.48      8.97 o 
  -3   6   8        4.71        4.92      1.19 o 
  -2   6   8     1590.09     1566.20     18.81 o 
  -1   6   8      452.20      426.89      5.48 o 
   0   6   8      130.61      133.38      2.67 o 
   1   6   8      364.73      363.58      5.76 o 
   2   6   8        6.89        2.36      1.26 o 
   3   6   8      109.47      100.09      4.36 o 
   4   6   8       21.59       27.76      2.16 o 
   5   6   8      119.70      117.43      5.89 o 
   6   6   8        9.79        6.51      2.20 o 
   7   6   8      151.53      137.68      6.40 o 
   8   6   8      151.26      145.56      6.38 o 
 -10   7   8       36.67       36.41      5.45 o 
  -9   7   8        3.81        1.84      3.47 o 
  -8   7   8        0.02       -1.40      2.79 o 
  -7   7   8       18.67       14.49      4.02 o 
  -6   7   8      292.31      262.90      7.09 o 
  -5   7   8        0.72        0.61      0.79 o 
  -4   7   8     1274.66     1219.33     17.29 o 
  -3   7   8        4.24        3.64      1.50 o 
  -2   7   8        8.95        8.89      0.92 o 
  -1   7   8      180.74      193.75      3.41 o 
   0   7   8        1.25        2.43      0.99 o 
   1   7   8     1051.46     1089.56     15.94 o 
   2   7   8      156.03      138.87      5.36 o 
   3   7   8       32.21       21.53      1.99 o 
   4   7   8       14.89       10.10      1.79 o 
   5   7   8       50.53       40.60      4.36 o 
   6   7   8        1.08       -1.66      1.95 o 
   7   7   8       97.64       82.05      5.39 o 
  -9   8   8       31.13       40.02      5.20 o 
  -8   8   8      105.23      108.06      6.51 o 
  -7   8   8      198.85      192.11      4.61 o 
  -6   8   8       30.69       27.94      1.71 o 
  -5   8   8       42.47       45.79      3.10 o 
  -4   8   8       32.27       41.99      2.05 o 
  -3   8   8     1233.66     1196.31     15.72 o 
  -2   8   8      210.13      201.79      3.87 o 
  -1   8   8       50.98       50.94      2.00 o 
   0   8   8      139.89      159.80      4.57 o 
   1   8   8      238.48      238.25      5.28 o 
   2   8   8        0.52       -1.35      1.35 o 
   3   8   8        0.09       -1.62      1.62 o 
   4   8   8      302.05      273.71      6.07 o 
   5   8   8        7.56       12.01      2.23 o 
   6   8   8        1.93        1.03      2.16 o 
   7   8   8        9.49        7.91      3.36 o 
  -9   9   8       54.25       47.72      5.71 o 
  -8   9   8        0.51        0.04      1.22 o 
  -7   9   8       16.46       19.52      1.79 o 
  -6   9   8       11.52       11.99      1.92 o 
  -5   9   8      340.85      351.50      8.69 o 
  -4   9   8      468.26      429.92      7.72 o 
  -3   9   8        2.16        3.61      1.09 o 
  -2   9   8        5.49        3.69      1.06 o 
  -1   9   8       63.99       66.84      2.93 o 
   0   9   8     1192.31     1172.29     16.35 o 
   1   9   8        3.90        2.17      1.78 o 
   2   9   8        9.69        0.58      1.71 o 
   3   9   8        4.68        2.35      2.12 o 
   4   9   8        7.34        4.90      1.79 o 
   5   9   8       52.95       58.79      4.11 o 
   6   9   8      111.05      129.41      5.97 o 
   7   9   8      132.96      115.90      7.99 o 
  -9  10   8        2.97        0.18      1.45 o 
  -8  10   8       62.50       55.88      2.85 o 
  -7  10   8        4.63        1.78      1.51 o 
  -6  10   8        1.36       -0.39      2.88 o 
  -5  10   8        0.81        2.09      2.09 o 
  -4  10   8       24.05       35.33      4.02 o 
  -3  10   8       33.97       30.42      2.39 o 
  -2  10   8      209.93      210.96      5.15 o 
  -1  10   8      297.96      310.05      5.71 o 
   0  10   8     2586.45     2499.08     26.64 o 
   1  10   8      739.46      725.96     10.24 o 
   2  10   8      882.01      850.75     11.63 o 
   3  10   8       10.16        9.22      1.95 o 
   4  10   8       23.45       31.09      2.82 o 
   5  10   8       34.73       30.24      3.47 o 
   6  10   8       37.30       39.94      5.00 o 
  -8  11   8        0.18       -1.23      1.66 o 
  -7  11   8       13.85       13.92      2.44 o 
  -6  11   8       13.24        7.63      2.61 o 
  -5  11   8       19.94       20.45      3.06 o 
  -4  11   8       26.07       26.43      3.20 o 
  -3  11   8        0.78        1.23      1.68 o 
  -2  11   8       49.81       48.46      3.12 o 
  -1  11   8        9.05        5.62      1.72 o 
   0  11   8     1066.14     1029.07     13.25 o 
   1  11   8      979.82     1014.66     13.29 o 
   2  11   8       75.97       81.48      5.68 o 
   3  11   8       90.01       78.33      3.80 o 
   4  11   8        0.12       -1.88      1.88 o 
   5  11   8       11.81       13.34      4.03 o 
   6  11   8       66.27       76.64      6.22 o 
  -7  12   8       86.34       89.71      5.39 o 
  -6  12   8       19.10       12.93      3.13 o 
  -5  12   8        0.09       -1.20      2.23 o 
  -4  12   8        5.48        8.33      2.71 o 
  -3  12   8      115.42       92.69      4.30 o 
  -2  12   8       53.06       46.87      3.30 o 
  -1  12   8       12.90       15.57      2.93 o 
   0  12   8        7.80        9.86      1.92 o 
   1  12   8      134.10      130.39      8.65 o 
   2  12   8       88.30       67.99      3.83 o 
   3  12   8      140.77      162.85      5.69 o 
   4  12   8       27.30       20.27      3.51 o 
   5  12   8      131.53      114.09      9.72 o 
  -7  13   8        0.35        3.72      2.81 o 
  -6  13   8       36.97       36.33      4.06 o 
  -5  13   8        5.62        3.43      2.70 o 
  -4  13   8       54.64       55.93      4.46 o 
  -3  13   8       26.94       20.59      2.75 o 
  -2  13   8        0.04        0.18      2.04 o 
  -1  13   8       28.02       29.20      4.12 o 
   0  13   8      142.28      154.06      6.27 o 
   1  13   8       11.34       14.85      2.55 o 
   2  13   8       86.54       88.00      7.19 o 
   3  13   8        0.15        0.78      2.52 o 
   4  13   8       23.47       36.57      4.12 o 
   5  13   8       61.74       59.97      5.02 o 
  -6  14   8        0.01       -0.36      2.92 o 
  -5  14   8       16.99       18.68      3.64 o 
  -4  14   8        9.36       11.21      3.20 o 
  -3  14   8      247.82      240.25      7.51 o 
  -2  14   8      191.15      217.93      7.20 o 
  -1  14   8        7.87       16.51      2.97 o 
   0  14   8      108.44      118.95      5.77 o 
   1  14   8       18.38       21.55      5.46 o 
   2  14   8       33.53       23.54      3.53 o 
   3  14   8       22.12       23.39      3.67 o 
   4  14   8      143.14      172.46      7.54 o 
  -5  15   8       22.74       31.80      4.28 o 
  -4  15   8        2.08       -0.29      3.44 o 
  -3  15   8       11.26       18.90      3.44 o 
  -2  15   8       16.67       18.82      3.06 o 
  -1  15   8        0.20       -0.53      2.93 o 
   0  15   8       87.58       86.61      6.44 o 
   1  15   8      170.99      176.75      9.02 o 
   2  15   8        4.86        7.22      3.10 o 
   3  15   8       41.29       43.11      4.44 o 
  -3  16   8        4.95        0.86      4.15 o 
  -2  16   8        0.54        1.71      5.62 o 
  -1  16   8        0.27       -3.14      3.14 o 
   0  16   8        4.34        7.63      3.68 o 
   1  16   8        3.01        2.10      5.51 o 
  -9   0   9       32.21       43.16      6.84 o 
  -7   0   9       41.34       32.09      7.33 o 
  -5   0   9      166.66      194.88      7.70 o 
  -3   0   9      157.27      166.95      6.06 o 
  -1   0   9      169.40      186.37      5.02 o 
   1   0   9      886.07      831.35     15.42 o 
   3   0   9     1287.98     1282.27     21.20 o 
   5   0   9        7.08        8.19      3.00 o 
   7   0   9      176.08      175.19      5.90 o 
 -10   1   9       88.36      101.55      7.29 o 
  -9   1   9       37.29       43.38      5.43 o 
  -8   1   9      218.54      250.00      9.38 o 
  -7   1   9       76.84       74.40      3.74 o 
  -6   1   9     1029.99     1027.08     16.31 o 
  -5   1   9      470.66      465.41      9.09 o 
  -4   1   9       63.01       58.22      3.49 o 
  -3   1   9        0.78        0.75      1.40 o 
  -2   1   9      327.29      351.21      7.38 o 
  -1   1   9      378.75      376.25      7.90 o 
   0   1   9        2.58        1.82      1.00 o 
   1   1   9      167.04      172.49      3.99 o 
   2   1   9       32.59       37.15      2.00 o 
   3   1   9     1181.53     1200.62     13.98 o 
   4   1   9      395.28      388.29      7.42 o 
   5   1   9        0.73       -0.50      1.38 o 
   6   1   9      294.09      303.99      5.34 o 
   7   1   9      137.98      137.26      3.67 o 
   8   1   9       40.25       46.27      3.02 o 
 -10   2   9      166.33      177.09      9.19 o 
  -9   2   9       64.37       62.94      5.48 o 
  -8   2   9      130.04      120.47      6.89 o 
  -7   2   9       81.33       74.74      3.80 o 
  -6   2   9      975.09      927.85     15.16 o 
  -5   2   9        3.82        2.96      1.73 o 
  -4   2   9       54.25       48.28      2.34 o 
  -3   2   9      105.47      106.71      3.10 o 
  -2   2   9        1.18        0.04      1.28 o 
  -1   2   9      112.86      121.05      4.19 o 
   0   2   9        0.73       -0.75      1.54 o 
   1   2   9      109.46      104.86      4.68 o 
   2   2   9      325.47      327.80      5.49 o 
   3   2   9      175.49      181.95      4.32 o 
   4   2   9       57.06       55.69      2.48 o 
   5   2   9      456.28      479.59      7.62 o 
   6   2   9        1.62       -1.47      1.47 o 
   7   2   9        0.04        0.28      1.25 o 
   8   2   9      118.89      132.75      3.46 o 
 -10   3   9        9.51       -2.16      3.75 o 
  -9   3   9       34.86       41.07      4.91 o 
  -8   3   9       66.50       75.52      5.55 o 
  -7   3   9       80.79       87.44      5.41 o 
  -6   3   9      864.98      837.55     14.49 o 
  -5   3   9      247.95      243.80      5.11 o 
  -4   3   9      115.19      121.29      4.38 o 
  -3   3   9      130.93      128.91      4.40 o 
  -2   3   9        1.24        2.13      1.43 o 
  -1   3   9      615.36      613.86     12.02 o 
   0   3   9        5.66        4.02      1.45 o 
   1   3   9       38.73       47.57      2.25 o 
   2   3   9      277.96      256.31      5.01 o 
   3   3   9       13.64       15.26      1.40 o 
   4   3   9      204.43      187.23      4.38 o 
   5   3   9       20.72       19.05      2.03 o 
   6   3   9       59.61       57.54      3.88 o 
   7   3   9      196.53      219.44      6.08 o 
   8   3   9        7.21        8.74      2.46 o 
 -10   4   9       37.92       36.66      5.35 o 
  -9   4   9      106.00      109.89      7.04 o 
  -8   4   9      192.81      217.79     21.55 o 
  -7   4   9      380.36      376.44      9.60 o 
  -6   4   9        0.52       -0.09      4.02 o 
  -5   4   9      403.69      394.08      7.21 o 
  -4   4   9      175.56      181.56      4.11 o 
  -3   4   9      115.62       98.98      3.64 o 
  -2   4   9      126.10      123.34      4.29 o 
  -1   4   9       13.35       14.14      1.69 o 
   0   4   9       34.43       38.78      3.06 o 
   1   4   9      261.42      238.82      7.66 o 
   2   4   9       19.95       17.62      1.60 o 
   3   4   9      630.09      618.56      8.93 o 
   4   4   9      188.81      177.73      6.35 o 
   5   4   9        1.51        1.23      1.63 o 
   6   4   9       38.20       37.80      2.91 o 
   7   4   9        5.66        2.33      2.08 o 
 -10   5   9        7.56        5.67      4.14 o 
  -9   5   9       10.01       14.01      3.96 o 
  -8   5   9       50.44       56.70      7.65 o 
  -7   5   9      199.58      193.71      8.88 o 
  -6   5   9      437.64      435.64      9.24 o 
  -5   5   9      159.81      137.46      3.79 o 
  -4   5   9       26.40       29.07      1.76 o 
  -3   5   9       41.43       47.25      5.04 o 
  -2   5   9      174.18      171.18      5.22 o 
  -1   5   9       23.00       22.60      2.03 o 
   0   5   9      247.81      258.81      4.79 o 
   1   5   9      124.16      137.24      5.50 o 
   2   5   9       34.28       27.95      2.02 o 
   3   5   9       35.38       32.32      2.77 o 
   4   5   9      264.15      270.71      6.40 o 
   5   5   9        0.25       -0.81      2.18 o 
   6   5   9      245.22      252.97      6.40 o 
   7   5   9       71.80       68.01      3.82 o 
  -9   6   9       33.08       43.98      5.09 o 
  -8   6   9      108.03      105.27      7.52 o 
  -7   6   9        0.01       -1.04      3.07 o 
  -6   6   9       37.06       44.66      3.58 o 
  -5   6   9       49.89       43.33      3.27 o 
  -4   6   9      164.79      166.32      6.43 o 
  -3   6   9      333.00      329.88     19.10 o 
  -2   6   9       55.02       53.63      2.11 o 
  -1   6   9       69.65       82.70      2.64 o 
   0   6   9      952.75      973.36     14.31 o 
   1   6   9       92.40      102.88      2.86 o 
   2   6   9     1211.76     1173.51     14.01 o 
   3   6   9      354.58      374.93      8.39 o 
   4   6   9       82.38       82.39      4.18 o 
   5   6   9        2.83        0.18      1.84 o 
   6   6   9       79.68       62.31      3.78 o 
   7   6   9        3.64        2.03      2.85 o 
  -9   7   9       19.71       10.99      4.37 o 
  -8   7   9        6.33        4.41      3.11 o 
  -7   7   9      200.61      192.71      7.72 o 
  -6   7   9       34.00       45.77      7.33 o 
  -5   7   9      231.15      236.47      6.43 o 
  -4   7   9      208.76      203.17      9.77 o 
  -3   7   9        4.51        4.08      1.35 o 
  -2   7   9      260.76      262.97      3.91 o 
  -1   7   9      703.89      683.60      9.29 o 
   0   7   9      149.99      126.00      3.56 o 
   1   7   9      800.71      763.77     10.03 o 
   2   7   9       42.04       31.90      2.38 o 
   3   7   9      102.14      103.88      3.95 o 
   4   7   9        8.53       10.57      2.52 o 
   5   7   9       26.63       33.02      3.02 o 
   6   7   9        1.06       -0.40      2.54 o 
   7   7   9      398.09      420.17     11.33 o 
  -9   8   9       11.27       13.20      4.18 o 
  -8   8   9       15.04       14.78      4.64 o 
  -7   8   9       44.52       36.19      3.97 o 
  -6   8   9       86.92       86.92      5.49 o 
  -5   8   9       57.82       53.38      3.08 o 
  -4   8   9     1116.39     1090.86     19.01 o 
  -3   8   9      244.58      206.40      7.55 o 
  -2   8   9       25.49       24.21      1.42 o 
  -1   8   9       19.04       20.00      1.86 o 
   0   8   9      115.95      125.42      3.45 o 
   1   8   9      177.21      185.74      5.90 o 
   2   8   9      344.69      348.24      6.99 o 
   3   8   9      120.43       96.47      3.91 o 
   4   8   9        0.57       -1.48      1.67 o 
   5   8   9      157.86      148.63      5.25 o 
   6   8   9        9.94       18.34      3.47 o 
  -8   9   9       45.37       49.67      4.96 o 
  -7   9   9       11.08       12.75      5.78 o 
  -6   9   9       20.89       24.48      1.85 o 
  -5   9   9        1.16       -0.60      1.93 o 
  -4   9   9       27.95       23.72      3.07 o 
  -3   9   9      752.87      716.60     14.63 o 
  -2   9   9      128.69      111.24      7.59 o 
  -1   9   9       21.86       25.72      2.34 o 
   0   9   9        3.05        4.45      1.64 o 
   1   9   9      503.50      485.09      8.48 o 
   2   9   9       13.78       15.13      2.18 o 
   3   9   9        3.42        3.50      2.25 o 
   4   9   9       82.90       80.61      3.81 o 
   5   9   9       64.55       75.88      4.65 o 
   6   9   9        2.55        3.93      2.48 o 
  -8  10   9        6.27        3.33      3.23 o 
  -7  10   9        0.42       -1.15      1.15 o 
  -6  10   9       26.07       26.89      3.28 o 
  -5  10   9      107.96      102.81      4.74 o 
  -4  10   9      226.87      205.83      9.66 o 
  -3  10   9      115.26      109.22      3.87 o 
  -2  10   9       21.69       24.39      3.78 o 
  -1  10   9        0.06        0.14      1.79 o 
   0  10   9       56.29       54.19      2.93 o 
   1  10   9       27.66       25.99      2.49 o 
   2  10   9       83.04       79.11      3.89 o 
   3  10   9       35.22       48.32      3.18 o 
   4  10   9       27.82       18.98      3.06 o 
   5  10   9        7.34        3.11      2.96 o 
   6  10   9       10.59        9.61      4.66 o 
  -7  11   9        9.19       11.87      1.82 o 
  -6  11   9       75.36       71.18      4.51 o 
  -5  11   9       74.35       79.99      4.65 o 
  -4  11   9       69.62       61.98      4.92 o 
  -3  11   9       18.77       20.45      3.28 o 
  -2  11   9        3.92        6.33      2.02 o 
  -1  11   9       21.38       12.71      2.44 o 
   0  11   9      118.28      119.16      4.24 o 
   1  11   9       60.65       51.80      3.11 o 
   2  11   9       59.31       59.40      3.40 o 
   3  11   9       15.27        6.99      2.63 o 
   4  11   9       59.53       79.92      4.74 o 
   5  11   9       42.70       45.64      5.25 o 
  -7  12   9        6.07       11.21      2.45 o 
  -6  12   9       53.55       57.10      4.28 o 
  -5  12   9        1.80       -0.59      2.30 o 
  -4  12   9       38.91       51.05      4.83 o 
  -3  12   9      125.35      126.71      4.86 o 
  -2  12   9      249.57      258.63      7.14 o 
  -1  12   9      129.53      136.39      5.41 o 
   0  12   9      123.35      115.40      4.50 o 
   1  12   9       10.67       10.09      2.25 o 
   2  12   9      126.52      109.98      5.27 o 
   3  12   9       44.39       48.97      4.11 o 
   4  12   9       16.35       19.67      4.34 o 
  -6  13   9       64.74       56.32      4.58 o 
  -5  13   9       63.04       67.80      4.84 o 
  -4  13   9       16.08       20.32      4.06 o 
  -3  13   9        2.41        1.90      2.08 o 
  -2  13   9        8.29       11.33      2.54 o 
  -1  13   9      211.69      236.10      6.33 o 
   0  13   9       73.78       61.11      4.33 o 
   1  13   9      140.96      149.20      7.72 o 
   2  13   9        9.37        2.14      2.64 o 
   3  13   9       42.01       34.30      5.15 o 
   4  13   9        0.23        3.48      4.07 o 
  -5  14   9       50.12       53.35      5.45 o 
  -4  14   9        0.64        2.77      3.42 o 
  -3  14   9       62.41       69.29      4.35 o 
  -2  14   9       63.26       71.96      5.10 o 
  -1  14   9       58.29       55.50      4.11 o 
   0  14   9       76.55       64.49      4.56 o 
   1  14   9       64.65       68.86      4.82 o 
   2  14   9        8.37        9.09      5.94 o 
   3  14   9       33.72       41.66      7.52 o 
  -3  15   9        5.53        6.29      2.61 o 
  -2  15   9        0.96       -1.09      2.67 o 
  -1  15   9        0.33       -2.09      2.31 o 
   0  15   9      271.27      313.20     11.75 o 
   1  15   9        2.53        1.67      3.36 o 
 -10   0  10       98.28      108.41     10.64 o 
  -8   0  10       71.68       79.69      7.76 o 
  -6   0  10      169.04      207.85     12.54 o 
  -4   0  10      155.86      169.01      9.80 o 
  -2   0  10      260.20      251.38      8.95 o 
   0   0  10      582.14      576.53     15.91 o 
   2   0  10      303.24      301.86     12.39 o 
   4   0  10      187.51      187.41      7.39 o 
   6   0  10      190.81      207.82     13.14 o 
 -10   1  10        7.47        7.72      3.93 o 
  -9   1  10       41.26       55.40      5.33 o 
  -8   1  10      102.88      125.47      7.04 o 
  -7   1  10      141.13      141.36      6.03 o 
  -6   1  10      423.30      417.00      9.04 o 
  -5   1  10        3.62        1.91      1.97 o 
  -4   1  10       77.88       82.35      3.67 o 
  -3   1  10       13.71       14.43      2.02 o 
  -2   1  10       69.65       61.63      3.21 o 
  -1   1  10       11.36        7.66      1.43 o 
   0   1  10        8.23        6.28      1.53 o 
   1   1  10      178.79      171.16      4.88 o 
   2   1  10       30.53       28.80      2.18 o 
   3   1  10        2.79        0.26      2.44 o 
   4   1  10      187.02      176.95      5.89 o 
   5   1  10       13.93       11.27      2.54 o 
   6   1  10       40.93       40.76      3.41 o 
   7   1  10       67.95       77.75      3.86 o 
 -10   2  10        4.04       10.12      4.14 o 
  -9   2  10       22.52       25.03      4.46 o 
  -8   2  10        0.03        0.97      2.81 o 
  -7   2  10        0.85       -1.95      1.95 o 
  -6   2  10        5.80        6.21      3.29 o 
  -5   2  10      124.42      122.30      4.62 o 
  -4   2  10       14.70       14.74      2.06 o 
  -3   2  10        4.85        4.69      1.30 o 
  -2   2  10      413.54      435.03      9.47 o 
  -1   2  10        3.20        2.74      1.60 o 
   0   2  10       10.38        7.02      1.67 o 
   1   2  10      264.43      279.05      6.38 o 
   2   2  10        4.37        3.99      1.66 o 
   3   2  10       87.11       86.36      4.13 o 
   4   2  10       62.89       60.26      3.73 o 
   5   2  10       23.79       18.47      1.88 o 
   6   2  10       21.24       26.19      2.40 o 
   7   2  10       15.85       13.31      2.32 o 
 -10   3  10       34.57       40.17      5.44 o 
  -9   3  10       45.22       43.23      5.08 o 
  -8   3  10       77.46       98.27      6.33 o 
  -7   3  10       16.67       13.02      2.52 o 
  -6   3  10      317.07      306.55      7.50 o 
  -5   3  10       52.74       54.36      3.27 o 
  -4   3  10       78.72       73.22      3.40 o 
  -3   3  10        1.05       -0.26      1.07 o 
  -2   3  10        0.43       -0.47      1.42 o 
  -1   3  10      303.18      297.02      7.23 o 
   0   3  10       68.23       66.54      3.63 o 
   1   3  10       16.65       13.97      1.92 o 
   2   3  10      622.11      644.66     11.29 o 
   3   3  10      332.13      326.80      9.01 o 
   4   3  10       92.64       91.49      3.27 o 
   5   3  10       56.04       55.63      2.92 o 
   6   3  10      244.53      242.77      6.11 o 
   7   3  10        0.33       -1.79      1.79 o 
  -9   4  10        7.61        6.73      3.70 o 
  -8   4  10      177.10      175.53      8.08 o 
  -7   4  10        7.47        4.30      2.22 o 
  -6   4  10       21.52       14.48      2.43 o 
  -5   4  10      126.18      122.99      4.52 o 
  -4   4  10      341.15      313.67      6.00 o 
  -3   4  10      134.59      123.71      4.53 o 
  -2   4  10      143.15      137.81      4.86 o 
  -1   4  10       23.97       20.46      2.44 o 
   0   4  10      828.21      831.68     17.04 o 
   1   4  10      701.02      712.96     13.42 o 
   2   4  10     1477.17     1444.86     25.76 o 
   3   4  10       66.74       58.81      2.82 o 
   4   4  10       33.15       29.82      2.55 o 
   5   4  10       88.78       99.71      5.57 o 
   6   4  10       10.54       14.10      2.31 o 
   7   4  10       13.12       11.66      2.46 o 
  -9   5  10       70.16       65.45      5.75 o 
  -8   5  10        6.59        5.83      3.33 o 
  -7   5  10      267.02      248.05      7.76 o 
  -6   5  10       32.09       20.18      3.13 o 
  -5   5  10       18.77       21.39      2.38 o 
  -4   5  10       84.00       84.50      2.76 o 
  -3   5  10      853.09      819.54     24.75 o 
  -2   5  10       56.73       53.54      3.50 o 
  -1   5  10       34.53       32.07      2.42 o 
   0   5  10        0.42        4.79      1.96 o 
   1   5  10      420.23      419.47     10.67 o 
   2   5  10       37.19       32.80      3.92 o 
   3   5  10     1739.12     1725.74     23.37 o 
   4   5  10       12.44       12.94      2.15 o 
   5   5  10       58.92       60.80      3.30 o 
   6   5  10        0.15       -1.83      1.83 o 
   7   5  10       10.94        6.29      2.37 o 
  -9   6  10       19.24       15.05      4.11 o 
  -8   6  10        9.55       12.83      3.75 o 
  -7   6  10        7.10       14.34      2.81 o 
  -6   6  10      589.85      552.88     11.90 o 
  -5   6  10      115.70      121.04      4.49 o 
  -4   6  10      186.71      183.08      9.59 o 
  -3   6  10        3.29        5.56      3.58 o 
  -2   6  10      386.90      374.75      7.49 o 
  -1   6  10      549.12      546.76      9.99 o 
   0   6  10      263.12      257.65      7.77 o 
   1   6  10        6.05       11.00      3.90 o 
   2   6  10        0.14       -1.19      1.91 o 
   3   6  10        1.53       -2.36      2.73 o 
   4   6  10       11.90       12.52      2.19 o 
   5   6  10       30.91       25.45      2.73 o 
   6   6  10       60.32       67.28      3.73 o 
  -9   7  10       14.96       15.97      4.17 o 
  -8   7  10      273.07      291.29     10.25 o 
  -7   7  10        1.30        2.41      3.88 o 
  -6   7  10        0.50        1.93      2.08 o 
  -5   7  10       14.95       12.76      4.47 o 
  -4   7  10      211.09      234.24     11.18 o 
  -3   7  10        8.50        8.74      4.18 o 
  -2   7  10      490.31      481.27     17.13 o 
  -1   7  10      131.54      130.50      7.75 o 
   0   7  10       79.85       71.39      5.58 o 
   1   7  10       54.22       53.00      4.18 o 
   2   7  10      157.21      158.37      7.44 o 
   3   7  10        0.10       -1.88      1.88 o 
   4   7  10        0.71        3.07      2.12 o 
   5   7  10        1.03       -0.10      2.03 o 
   6   7  10       18.42       23.19      3.01 o 
  -8   8  10        5.44        2.25      3.18 o 
  -7   8  10       29.33       35.66      3.71 o 
  -6   8  10       65.54       64.61      4.61 o 
  -5   8  10        8.73       10.61      4.50 o 
  -4   8  10       36.73       39.55      9.09 o 
  -3   8  10       11.72        5.14      4.38 o 
  -2   8  10      357.36      376.24      6.85 o 
  -1   8  10       69.30       72.45      3.13 o 
   0   8  10       17.77       22.72      2.36 o 
   1   8  10      271.77      311.80      6.26 o 
   2   8  10      224.39      211.37      5.30 o 
   3   8  10       20.91       21.40      2.32 o 
   4   8  10       31.89       28.56      3.14 o 
   5   8  10       43.33       61.73      3.98 o 
   6   8  10       58.69       61.63      8.40 o 
  -8   9  10        5.94       12.96      4.18 o 
  -7   9  10      101.28      118.92      8.36 o 
  -6   9  10       31.88       32.77      3.24 o 
  -5   9  10       30.26       47.55      7.87 o 
  -4   9  10       20.84       30.07      5.83 o 
  -3   9  10       12.11        9.86      2.92 o 
  -2   9  10      626.82      624.75     10.47 o 
  -1   9  10        2.62        1.28      1.68 o 
   0   9  10       20.87       22.46      2.48 o 
   1   9  10       10.09        6.80      1.74 o 
   2   9  10       11.78       13.99      2.13 o 
   3   9  10        6.33        9.15      2.07 o 
   4   9  10       84.64       89.78      4.05 o 
   5   9  10      115.58      102.13      6.76 o 
  -7  10  10       13.10       13.90      3.30 o 
  -6  10  10       65.19       80.10     14.30 o 
  -5  10  10        5.81        4.39      1.86 o 
  -4  10  10      177.72      184.69      6.73 o 
  -3  10  10       29.08       33.66      4.14 o 
  -2  10  10       22.88       27.33      2.39 o 
  -1  10  10      173.35      189.23      5.44 o 
   0  10  10        4.87        8.21      2.19 o 
   1  10  10       62.10       63.64      3.18 o 
   2  10  10        1.11       -0.85      2.82 o 
   3  10  10       18.52       17.46      2.48 o 
   4  10  10       12.41       17.30      3.73 o 
   5  10  10        1.93        0.75      3.44 o 
  -7  11  10       19.28       26.77      3.85 o 
  -6  11  10        2.65        0.18      1.19 o 
  -5  11  10        4.89        0.73      2.28 o 
  -4  11  10       17.24       20.32      3.39 o 
  -3  11  10      356.52      350.69      9.23 o 
  -2  11  10       28.50       28.26      3.72 o 
  -1  11  10        6.52       -0.62      1.96 o 
   0  11  10      157.34      148.37      4.64 o 
   1  11  10       14.70       17.06      2.34 o 
   2  11  10        2.74       -1.78      1.78 o 
   3  11  10       20.82       21.06      2.71 o 
   4  11  10      130.73      144.82      6.28 o 
  -6  12  10        2.53        1.41      2.18 o 
  -5  12  10       53.71       60.08      4.86 o 
  -4  12  10       37.27       35.38      4.18 o 
  -3  12  10       54.01       63.46      3.84 o 
  -2  12  10       18.45       25.85      3.98 o 
  -1  12  10        2.85        1.37      2.11 o 
   0  12  10      145.02      107.42      4.26 o 
   1  12  10      373.21      380.55      8.06 o 
   2  12  10       23.17       16.45      3.03 o 
   3  12  10       60.93       52.77      6.78 o 
  -5  13  10        0.43       -2.93      2.93 o 
  -4  13  10       14.82       13.60      7.52 o 
  -3  13  10       10.50       13.11      2.38 o 
  -2  13  10       95.97      101.04      4.78 o 
  -1  13  10       17.94       18.07      2.92 o 
   0  13  10      572.71      549.00     10.54 o 
   1  13  10      111.81       93.70      5.33 o 
   2  13  10      320.34      324.03      9.62 o 
  -4  14  10       40.54       42.92      6.19 o 
  -3  14  10       10.42       13.18      2.59 o 
  -2  14  10        3.44        1.37      2.29 o 
  -1  14  10        4.42        3.94      2.49 o 
   0  14  10      102.47      115.95      5.85 o 
   1  14  10       28.68       20.82      3.40 o 
  -9   0  11       83.40       99.23      9.39 o 
  -7   0  11       61.95       62.66      9.77 o 
  -5   0  11      168.74      163.94      7.89 o 
  -3   0  11      102.04      101.43      6.02 o 
  -1   0  11      174.57      175.69      8.02 o 
   1   0  11        9.63       10.37      3.51 o 
   3   0  11        0.26       -0.62      3.34 o 
   5   0  11       11.16        5.21      3.81 o 
  -9   1  11        2.13       -2.59      3.22 o 
  -8   1  11      205.26      210.29      8.96 o 
  -7   1  11        5.21        1.63      2.22 o 
  -6   1  11      877.70      928.23     15.82 o 
  -5   1  11       19.99       17.00      2.55 o 
  -4   1  11      281.99      264.29      6.83 o 
  -3   1  11       20.22       18.75      2.30 o 
  -2   1  11        0.44       -0.41      1.62 o 
  -1   1  11       18.44       16.60      2.33 o 
   0   1  11       63.97       57.76      3.65 o 
   1   1  11       81.41       81.20      4.47 o 
   2   1  11       73.36       66.33      4.32 o 
   3   1  11       25.08       23.07      3.34 o 
   4   1  11       40.03       33.62      3.83 o 
   5   1  11        4.51        0.60      2.54 o 
   6   1  11       10.73       17.69      3.56 o 
  -9   2  11        0.99       -0.49      3.33 o 
  -8   2  11       30.85       39.91      4.52 o 
  -7   2  11       18.79       12.72      2.59 o 
  -6   2  11      501.59      515.02     10.64 o 
  -5   2  11        0.11       -1.78      1.78 o 
  -4   2  11        7.54        3.40      1.92 o 
  -3   2  11        0.31        0.70      1.68 o 
  -2   2  11        0.09        1.25      1.67 o 
  -1   2  11        0.01        1.30      1.81 o 
   0   2  11      190.73      180.24      6.13 o 
   1   2  11        2.23       -1.43      2.10 o 
   2   2  11      229.70      236.55      7.62 o 
   3   2  11      245.81      267.37      8.50 o 
   4   2  11      311.33      308.48      9.31 o 
   5   2  11        1.33       -2.23      2.23 o 
   6   2  11       19.74       14.11      3.55 o 
  -9   3  11      163.07      188.53      9.21 o 
  -8   3  11       13.15        9.62      3.43 o 
  -7   3  11       78.10       81.24      4.29 o 
  -6   3  11        3.04        3.79      4.62 o 
  -5   3  11      133.16      131.31      5.57 o 
  -4   3  11       59.14       56.44      3.31 o 
  -3   3  11       46.19       35.27      2.68 o 
  -2   3  11      200.06      186.76      5.72 o 
  -1   3  11        9.54       13.93      2.38 o 
   0   3  11      492.31      498.21     10.79 o 
   1   3  11      231.39      232.84      7.25 o 
   2   3  11      759.87      757.88     13.86 o 
   3   3  11      505.34      508.35     10.30 o 
   4   3  11       66.57       61.74      4.02 o 
   5   3  11       13.39       12.93      3.25 o 
   6   3  11       24.59       23.44      2.34 o 
  -9   4  11        4.24        3.37      3.41 o 
  -8   4  11      215.94      219.20      9.04 o 
  -7   4  11      137.35      122.94      5.20 o 
  -6   4  11       35.82       34.42      3.84 o 
  -5   4  11       36.72       44.22      4.30 o 
  -4   4  11       23.65       23.09      2.56 o 
  -3   4  11      235.80      231.21      6.20 o 
  -2   4  11       73.47       92.32      4.39 o 
  -1   4  11      566.61      558.50     12.22 o 
   0   4  11      527.00      507.70     16.81 o 
   1   4  11      507.74      535.90     12.81 o 
   2   4  11       30.67       32.32      3.13 o 
   3   4  11       19.91       19.57      2.89 o 
   4   4  11      112.52      127.64      5.44 o 
   5   4  11        9.99        8.38      1.75 o 
   6   4  11       30.33       32.17      3.78 o 
  -9   5  11       11.53        9.40      3.82 o 
  -8   5  11       25.95       25.59      4.17 o 
  -7   5  11        0.07        0.95      2.28 o 
  -6   5  11      181.96      171.33      7.00 o 
  -5   5  11       40.94       33.11      2.68 o 
  -4   5  11       60.64       59.58      6.60 o 
  -3   5  11       23.05       28.44      2.62 o 
  -2   5  11      208.93      224.19      6.73 o 
  -1   5  11       38.10       34.41      3.25 o 
   0   5  11      153.37      171.29      9.34 o 
   1   5  11      187.81      202.02      7.54 o 
   2   5  11      238.69      250.84      8.79 o 
   3   5  11        5.22        2.78      2.44 o 
   4   5  11       47.82       45.39      2.95 o 
   5   5  11       11.03       12.63      2.12 o 
   6   5  11        0.12       -1.10      1.80 o 
  -8   6  11      107.16      131.97     19.19 o 
  -7   6  11      218.18      216.98      8.12 o 
  -6   6  11       93.04       86.26      6.72 o 
  -5   6  11       15.44       12.86      3.39 o 
  -4   6  11       67.57       64.74      6.39 o 
  -3   6  11      354.21      314.13     10.05 o 
  -2   6  11      346.55      340.98     13.85 o 
  -1   6  11       60.90       66.59      6.74 o 
   0   6  11       14.14       15.42      2.96 o 
   1   6  11      377.57      351.03      9.98 o 
   2   6  11      229.03      220.94      8.21 o 
   3   6  11        0.15        0.26      2.06 o 
   4   6  11       94.30       84.05      4.54 o 
   5   6  11      205.69      229.41      6.09 o 
  -8   7  11        7.45        8.87      3.23 o 
  -7   7  11       18.36       16.86      3.18 o 
  -6   7  11       20.36       26.74      3.68 o 
  -5   7  11       91.71       86.49      7.46 o 
  -4   7  11      155.11      132.13     15.42 o 
  -3   7  11      770.51      721.36     33.58 o 
  -2   7  11       30.35       33.63      2.81 o 
  -1   7  11        7.53        7.31      2.33 o 
   0   7  11       30.75       24.41      3.24 o 
   1   7  11       99.22       96.71      5.59 o 
   2   7  11        0.90       -0.81      2.54 o 
   3   7  11      198.10      213.09      6.27 o 
   4   7  11        1.16        3.49      2.18 o 
   5   7  11        0.56       -1.99      1.99 o 
  -8   8  11        0.33       -1.45      2.79 o 
  -7   8  11       32.73       36.22      3.74 o 
  -6   8  11      148.84      153.21      6.68 o 
  -5   8  11       40.53       31.83      5.91 o 
  -4   8  11       37.26       27.68      5.65 o 
  -3   8  11        0.78        0.96      4.32 o 
  -2   8  11       11.27       18.75      2.44 o 
  -1   8  11       79.32       77.61      6.39 o 
   0   8  11      505.66      544.77     12.84 o 
   1   8  11        8.16       10.53      2.90 o 
   2   8  11       12.38        9.90      2.24 o 
   3   8  11        3.46        0.15      3.53 o 
   4   8  11       69.18       81.75      4.59 o 
   5   8  11        4.15        6.68      3.03 o 
  -7   9  11        3.45        5.45      2.57 o 
  -6   9  11        1.63        0.54      5.48 o 
  -5   9  11       79.03       89.79     10.75 o 
  -4   9  11       23.15       34.61      6.25 o 
  -3   9  11      178.23      177.86     10.58 o 
  -2   9  11        0.40        0.52      1.77 o 
  -1   9  11       10.32        3.74      1.69 o 
   0   9  11       10.22       11.27      2.32 o 
   1   9  11        0.05       -1.02      1.86 o 
   2   9  11       38.22       32.68      3.43 o 
   3   9  11       85.31       87.17      4.54 o 
   4   9  11        5.27        2.61      4.24 o 
  -7  10  11       49.29       56.29      9.55 o 
  -6  10  11        0.94        9.39      6.41 o 
  -5  10  11       73.43       86.69     10.69 o 
  -4  10  11       89.05       67.59      9.61 o 
  -3  10  11       78.11       76.39      5.82 o 
  -2  10  11      161.11      177.28      4.82 o 
  -1  10  11      147.42      139.32      6.32 o 
   0  10  11       10.75       16.80      2.59 o 
   1  10  11        1.78        0.97      3.14 o 
   2  10  11        0.29       -1.68      1.68 o 
   3  10  11       18.08       15.23      2.52 o 
   4  10  11        0.32       -0.15      2.48 o 
  -6  11  11       67.72       66.07     10.69 o 
  -5  11  11       43.30       47.50      9.07 o 
  -4  11  11      208.30      233.85      7.14 o 
  -3  11  11        0.32        2.77      1.49 o 
  -2  11  11        2.19        0.30      1.66 o 
  -1  11  11        0.94       -0.48      1.85 o 
   0  11  11        0.12       -2.35      2.35 o 
   1  11  11       33.56       34.85      4.68 o 
   2  11  11       10.47       11.52      2.76 o 
   3  11  11       12.96        4.83      2.22 o 
  -5  12  11       12.12        7.93      2.26 o 
  -4  12  11        6.55        7.58      2.78 o 
  -3  12  11        9.45        9.05      1.94 o 
  -2  12  11        0.94        2.85      1.94 o 
  -1  12  11       66.89       68.00      3.87 o 
   0  12  11      102.21      123.78      5.20 o 
   1  12  11       22.71       25.05      3.75 o 
   2  12  11       50.44       46.26      3.40 o 
  -3  13  11       25.20       32.78      2.79 o 
  -2  13  11        1.37        6.32      2.17 o 
  -1  13  11        5.96        5.16      2.32 o 
   0  13  11       43.22       55.54      7.18 o 
  -8   0  12      200.76      214.43     12.92 o 
  -6   0  12      426.83      399.52     13.18 o 
  -4   0  12      195.70      208.19     10.75 o 
  -2   0  12      354.63      356.54     12.26 o 
   0   0  12        5.85        0.93      3.35 o 
   2   0  12      377.98      362.19     14.09 o 
   4   0  12       79.02       90.97     15.96 o 
  -8   1  12       79.55       88.16      6.07 o 
  -7   1  12      112.56      121.59      5.95 o 
  -6   1  12       24.82       23.66      3.21 o 
  -5   1  12      229.69      216.61      8.85 o 
  -4   1  12       58.20       61.44      3.69 o 
  -3   1  12       68.08       59.71      3.59 o 
  -2   1  12       79.30       81.67      4.32 o 
  -1   1  12      110.81      115.61      7.29 o 
   0   1  12      351.48      353.25      9.20 o 
   1   1  12      373.03      411.45     10.35 o 
   2   1  12      205.98      200.49     10.39 o 
   3   1  12       36.07       33.16      3.96 o 
   4   1  12        0.46       -2.46      2.46 o 
   5   1  12        5.18        2.72      2.83 o 
  -8   2  12        1.16        0.60      3.31 o 
  -7   2  12       14.40       15.70      4.42 o 
  -6   2  12       37.71       30.07      3.16 o 
  -5   2  12       17.06       16.98      2.66 o 
  -4   2  12        0.31       -1.82      1.82 o 
  -3   2  12      104.57       99.47      5.33 o 
  -2   2  12       79.58       82.28      5.78 o 
  -1   2  12      111.83      105.51      4.90 o 
   0   2  12        2.67       -0.33      2.33 o 
   1   2  12      106.17       94.29      5.05 o 
   2   2  12      182.48      181.50      7.14 o 
   3   2  12      261.21      303.08     10.53 o 
   4   2  12        0.36        1.18      2.69 o 
   5   2  12        2.93        4.11      2.89 o 
  -8   3  12        2.64        0.25      3.26 o 
  -7   3  12      258.28      243.02      8.02 o 
  -6   3  12       69.79       74.11      4.24 o 
  -5   3  12        0.70       -1.90      2.26 o 
  -4   3  12       72.59       66.27      3.73 o 
  -3   3  12        2.21        3.31      1.98 o 
  -2   3  12      288.90      317.46      8.10 o 
  -1   3  12      142.53      147.04      7.67 o 
   0   3  12       51.18       55.66      4.60 o 
   1   3  12      282.84      295.70      8.80 o 
   2   3  12      131.36      127.86      8.49 o 
   3   3  12       99.99       90.86      5.36 o 
   4   3  12       55.72       60.81      4.86 o 
   5   3  12        6.76        4.21      2.95 o 
  -8   4  12       93.63      103.46      6.62 o 
  -7   4  12        1.15       -1.43      2.87 o 
  -6   4  12      188.60      198.41      6.35 o 
  -5   4  12        0.14       -1.41      2.51 o 
  -4   4  12       40.18       41.46      3.02 o 
  -3   4  12       45.08       46.45      3.20 o 
  -2   4  12      117.64      117.11      4.93 o 
  -1   4  12        4.22        5.15      2.38 o 
   0   4  12      363.91      370.51      9.46 o 
   1   4  12       55.28       55.98      4.29 o 
   2   4  12       43.71       38.73      3.96 o 
   3   4  12        4.31        0.10      2.68 o 
   4   4  12       26.10       21.38      3.65 o 
   5   4  12        0.89        0.01      2.81 o 
  -8   5  12        0.90       -1.53      2.82 o 
  -7   5  12        1.08       -4.78      4.78 o 
  -6   5  12       32.29       20.03      2.77 o 
  -5   5  12       38.46       37.53      2.95 o 
  -4   5  12       33.47       32.97      2.65 o 
  -3   5  12       61.24       71.39      6.95 o 
  -2   5  12        0.03       -0.42      2.25 o 
  -1   5  12       21.59       27.05      3.96 o 
   0   5  12      138.37      108.48      8.24 o 
   1   5  12       43.92       41.75      4.38 o 
   2   5  12       48.56       39.38      4.07 o 
   3   5  12       10.80        9.59      3.75 o 
   4   5  12        0.02        1.34      2.81 o 
   5   5  12       20.26       28.37      4.17 o 
  -8   6  12       29.96       36.51      5.92 o 
  -7   6  12        0.02        0.95      2.62 o 
  -6   6  12        8.11        3.49      2.34 o 
  -5   6  12       22.91       16.52      2.77 o 
  -4   6  12       12.49       18.99      2.28 o 
  -3   6  12        7.86        1.62      5.18 o 
  -2   6  12       50.70       47.87      4.13 o 
  -1   6  12       47.72       46.55      3.80 o 
   0   6  12       53.38       51.99      4.20 o 
   1   6  12      131.57      115.59      6.14 o 
   2   6  12       12.54       23.82      5.42 o 
   3   6  12      222.26      225.82      9.07 o 
   4   6  12      114.70      116.40      6.42 o 
  -7   7  12       23.05       31.20      3.59 o 
  -6   7  12        6.97        6.97      2.20 o 
  -5   7  12       40.41       33.96      6.15 o 
  -4   7  12        0.27       -4.67      4.67 o 
  -3   7  12        7.73       11.40      3.65 o 
  -2   7  12       83.19       82.10      4.41 o 
  -1   7  12       14.24       18.93      3.45 o 
   0   7  12       48.28       58.58      4.58 o 
   1   7  12        3.61       -2.52      2.52 o 
   2   7  12      236.31      221.29      8.66 o 
   3   7  12       71.59       52.35      5.13 o 
   4   7  12       12.22       14.38      2.45 o 
  -7   8  12       49.52       63.57      9.83 o 
  -6   8  12        7.72       11.83      6.79 o 
  -5   8  12       18.97       15.41     11.62 o 
  -4   8  12        0.23        2.65      4.70 o 
  -3   8  12      230.60      223.81     12.12 o 
  -2   8  12       18.27       23.73      5.34 o 
  -1   8  12        1.96        2.07      3.84 o 
   0   8  12       49.30       41.86      4.00 o 
   1   8  12       19.51       19.90      4.89 o 
   2   8  12        1.86       -2.72      2.88 o 
   3   8  12      368.46      369.00     11.84 o 
  -6   9  12       31.39       31.59      8.41 o 
  -5   9  12       79.99       87.65      8.45 o 
  -4   9  12       93.96       89.08      8.28 o 
  -3   9  12        3.16       -3.33      4.21 o 
  -2   9  12        0.01        1.43      1.93 o 
  -1   9  12      152.09      140.55      7.45 o 
   0   9  12       19.28       24.16      3.79 o 
   1   9  12       56.81       59.32      4.94 o 
   2   9  12        4.01       -0.98      4.55 o 
   3   9  12       14.01       11.02      4.17 o 
  -5  10  12        0.02        3.75      6.03 o 
  -4  10  12       99.37      111.55     11.48 o 
  -3  10  12        0.92       -7.52      8.09 o 
  -2  10  12      340.43      365.47     12.86 o 
  -1  10  12       26.01       28.00      3.45 o 
   0  10  12        1.42       -1.99      3.37 o 
   1  10  12       29.81       36.41      4.25 o 
   2  10  12      111.36      127.45      7.09 o 
  -4  11  12       29.90       31.65      9.01 o 
  -3  11  12       22.57       29.45      6.68 o 
  -2  11  12        9.44        6.36      5.70 o 
  -1  11  12       40.40       37.62      2.99 o 
   0  11  12        2.72        3.05      2.94 o 
   1  11  12       11.30        7.70      2.72 o 
  -2  12  12        2.81        4.64      1.95 o 
  -1  12  12        0.62       -2.01      2.01 o 
  -7   0  13        0.77        5.70      4.56 o 
  -5   0  13      107.44      117.21     10.59 o 
  -3   0  13       83.16       81.61      6.17 o 
  -1   0  13        0.91        2.37      3.67 o 
   1   0  13      226.60      252.92     19.27 o 
   3   0  13       77.54       75.13      7.38 o 
  -8   1  13       67.88       75.18      6.01 o 
  -7   1  13       12.51       15.90     10.10 o 
  -6   1  13        2.46       -2.64      2.64 o 
  -5   1  13        3.49        3.38      2.48 o 
  -4   1  13       37.17       31.67      4.68 o 
  -3   1  13       32.92       32.99      3.20 o 
  -2   1  13       98.65      118.65      5.39 o 
  -1   1  13      533.12      531.64     20.20 o 
   0   1  13       79.25       71.94      4.64 o 
   1   1  13       43.23       44.35      4.12 o 
   2   1  13       58.27       52.07      4.61 o 
   3   1  13       33.10       41.08      4.37 o 
   4   1  13       25.90       20.47      3.78 o 
  -8   2  13       62.62       66.61      5.67 o 
  -7   2  13      100.55      109.26      6.81 o 
  -6   2  13        2.61        2.34      2.46 o 
  -5   2  13       13.50        5.53      2.52 o 
  -4   2  13       97.39       95.24      5.05 o 
  -3   2  13        0.03        1.73      2.23 o 
  -2   2  13       17.31       23.53      3.05 o 
  -1   2  13        0.61        0.56      2.99 o 
   0   2  13      260.79      260.31      8.17 o 
   1   2  13       20.01       19.27      3.47 o 
   2   2  13      236.20      260.35      8.71 o 
   3   2  13       19.33       15.29      3.54 o 
   4   2  13        4.03        0.39      2.84 o 
  -7   3  13       17.88       17.96      3.71 o 
  -6   3  13      106.47      102.83      4.96 o 
  -5   3  13        0.10       -2.17      2.17 o 
  -4   3  13       68.53       64.10      4.42 o 
  -3   3  13      191.44      195.06      6.46 o 
  -2   3  13      216.56      191.93      6.63 o 
  -1   3  13        0.09        1.11      2.43 o 
   0   3  13       60.44       67.84      4.51 o 
   1   3  13      407.70      421.13     10.95 o 
   2   3  13        8.34        5.12      3.04 o 
   3   3  13        4.50        1.92      2.74 o 
   4   3  13       19.75       16.88      3.65 o 
  -7   4  13        0.77        4.25      4.53 o 
  -6   4  13      180.91      178.92      8.01 o 
  -5   4  13      101.61       95.85      4.64 o 
  -4   4  13      120.90      123.25      7.39 o 
  -3   4  13      151.14      147.71      5.72 o 
  -2   4  13        0.53       -2.14      2.14 o 
  -1   4  13       38.04       43.70      3.80 o 
   0   4  13       82.38       66.35      4.82 o 
   1   4  13        5.61        1.81      2.77 o 
   2   4  13       87.33       82.19      5.31 o 
   3   4  13        1.86       -2.42      2.62 o 
   4   4  13        2.54       -2.86      3.16 o 
  -7   5  13        9.96       15.53      5.73 o 
  -6   5  13      100.47      104.24      4.79 o 
  -5   5  13       24.47       20.47      2.74 o 
  -4   5  13        3.78        1.59      2.07 o 
  -3   5  13        4.49        1.54      2.26 o 
  -2   5  13        0.03        0.32      2.25 o 
  -1   5  13       78.58       71.53      4.46 o 
   0   5  13      147.41      153.40      6.60 o 
   1   5  13        2.49       -0.43      2.55 o 
   2   5  13       96.72      100.76      5.77 o 
   3   5  13       27.05       27.37      3.88 o 
  -6   6  13        2.85        0.07      4.23 o 
  -5   6  13      113.92      108.98      6.79 o 
  -4   6  13       25.95       30.82      4.01 o 
  -3   6  13      209.96      212.40     12.15 o 
  -2   6  13       15.32       19.41      4.74 o 
  -1   6  13       15.37       16.50      3.24 o 
   0   6  13        7.03        8.50      3.11 o 
   1   6  13       64.37       78.07      5.49 o 
   2   6  13      100.41       95.49      5.66 o 
   3   6  13       79.15       85.02      5.64 o 
  -6   7  13        0.29       -0.29      4.18 o 
  -5   7  13       12.51       10.24      5.25 o 
  -4   7  13       14.68        6.89      4.88 o 
  -3   7  13      170.62      161.98      5.98 o 
  -2   7  13      247.88      258.38      8.00 o 
  -1   7  13      172.96      180.07      7.17 o 
   0   7  13        7.48        4.72      2.86 o 
   1   7  13       19.28       24.29      4.37 o 
   2   7  13        8.49        5.41      4.87 o 
  -5   8  13        2.13        4.29      6.13 o 
  -4   8  13        0.60       -1.93      4.59 o 
  -3   8  13        2.95        3.58      1.91 o 
  -2   8  13       29.45       28.56      4.95 o 
  -1   8  13        0.21       -2.52      2.52 o 
   0   8  13       36.83       41.76      7.13 o 
   1   8  13       12.95        5.28      6.00 o 
   2   8  13       32.28       40.28      4.87 o 
  -5   9  13       70.73       70.75     13.22 o 
  -4   9  13       23.68       14.10     10.31 o 
  -3   9  13        1.32       -0.42      5.00 o 
  -2   9  13       71.75       80.48      6.40 o 
  -1   9  13        0.03        0.22      2.39 o 
   0   9  13       16.93       16.35      3.54 o 
   1   9  13        2.64        3.82      4.20 o 
  -3  10  13       30.23       20.90      6.21 o 
  -2  10  13        5.91        4.71      3.11 o 
  -1  10  13        6.53        3.53      3.53 o 
   0  10  13       25.50       32.80      4.11 o 
  -6   0  14       47.94       56.07      5.90 o 
  -4   0  14        1.23       -2.19      3.06 o 
  -2   0  14      106.70      117.31      7.82 o 
   0   0  14        0.56        0.51      4.08 o 
   2   0  14      217.09      231.48     20.09 o 
  -6   1  14        1.90        0.46      2.49 o 
  -5   1  14        1.82       -0.29      2.45 o 
  -4   1  14       41.30       39.76      3.58 o 
  -3   1  14       49.06       55.44      3.98 o 
  -2   1  14       40.22       43.24      5.31 o 
  -1   1  14       25.34       28.01      3.62 o 
   0   1  14      152.23      156.66      6.77 o 
   1   1  14      402.15      418.31     11.36 o 
   2   1  14        8.12        8.41      3.31 o 
   3   1  14       17.17       16.32      3.64 o 
  -6   2  14       19.82       12.13      2.97 o 
  -5   2  14       65.92       71.25      5.37 o 
  -4   2  14      156.21      174.09      6.51 o 
  -3   2  14        1.98       -0.73      2.28 o 
  -2   2  14        4.83        4.30      2.95 o 
  -1   2  14       91.99       89.25      5.07 o 
   0   2  14        0.66        1.72      2.74 o 
   1   2  14        3.14        2.60      3.39 o 
   2   2  14        0.04       -1.38      2.87 o 
  -6   3  14       36.56       29.37      4.04 o 
  -5   3  14       42.63       39.65      3.55 o 
  -4   3  14       12.12        7.15      2.72 o 
  -3   3  14       34.62       30.41      3.43 o 
  -2   3  14       46.05       45.84      3.87 o 
  -1   3  14       11.55       17.27      3.84 o 
   0   3  14        0.01       -1.99      2.59 o 
   1   3  14      161.06      162.80      7.12 o 
   2   3  14      102.97      114.53      6.37 o 
  -6   4  14       11.11        5.38      2.63 o 
  -5   4  14       50.90       54.43      3.87 o 
  -4   4  14        4.34        5.06      2.49 o 
  -3   4  14        0.19       -2.33      2.33 o 
  -2   4  14       96.75      102.15      5.26 o 
  -1   4  14        0.05       -1.31      2.43 o 
   0   4  14      190.98      197.50      7.58 o 
   1   4  14        2.96        4.99      3.15 o 
   2   4  14       15.52       13.85      3.56 o 
  -5   5  14       13.77       20.20      3.54 o 
  -4   5  14       16.19       10.79      2.64 o 
  -3   5  14      186.05      189.03      6.55 o 
  -2   5  14       13.32       13.13      2.98 o 
  -1   5  14       26.61       25.65      3.55 o 
   0   5  14       14.85       14.75      3.43 o 
   1   5  14      167.76      197.31     13.63 o 
   2   5  14       21.08       18.07      3.69 o 
  -5   6  14       24.10       13.24      6.01 o 
  -4   6  14       37.12       34.10      5.79 o 
  -3   6  14       15.69       15.69      2.98 o 
  -2   6  14       31.80       35.28      3.57 o 
  -1   6  14       95.53       92.01      8.40 o 
   0   6  14      160.37      155.74      6.85 o 
   1   6  14       19.13       24.53      3.84 o 
  -4   7  14       74.62       81.20      6.88 o 
  -3   7  14        9.76       11.15      3.90 o 
  -2   7  14        6.12        4.56      5.48 o 
  -1   7  14        0.87       -3.13      3.13 o 
   0   7  14        0.71       -2.71      2.71 o 
  -3   8  14       22.66       16.68      6.32 o 
  -2   8  14       55.55       50.64      4.10 o 
  -1   8  14        0.22       -2.48      2.48 o 
  -5   0  15       60.37       69.87      6.57 o 
  -3   0  15      281.21      280.80     12.23 o 
  -1   0  15        1.63        3.40      3.99 o 
  -4   1  15       14.54       15.46      3.19 o 
  -3   1  15       55.24       49.63      4.21 o 
  -2   1  15        7.47       -0.41      2.73 o 
  -1   1  15      180.53      175.42      7.23 o 
   0   1  15       61.78       82.79      5.45 o 
  -4   2  15        2.19       -2.53      2.53 o 
  -3   2  15       17.61       25.01      3.52 o 
  -2   2  15       45.20       46.72      4.10 o 
  -1   2  15        4.12        3.32      2.92 o 
   0   2  15       37.44       36.14      4.20 o 
  -4   3  15       21.06       20.35      3.20 o 
  -3   3  15       36.50       35.20      3.84 o 
  -2   3  15        3.91        2.81      3.38 o 
  -1   3  15        0.21       -2.09      2.71 o 
   0   3  15        0.77        0.82      2.88 o 
  -3   4  15       12.14       15.38      3.21 o 
  -2   4  15       70.29       80.11      4.96 o 
  -1   4  15      237.96      251.12      9.95 o 
                                                 
